# Supplementary material for: Early and late stage MPN patients show distinct gene expression profiles in CD34+ cells
Source: Ann Hematol. 2021 Aug 14;100(12):2943–56. doi: 10.1007/s00277-021-04615-8 (PMC8592960; doi:10.1007/s00277-021-04615-8)
Supplement: Supplementary file 2 — Supplementary file2 (XLSX 243 kb) [file 277_2021_4615_MOESM2_ESM.xlsx]

## Sheet: Supplemental Table 1
Supplemental Table 1: Additional patient data
Patient	ET1	ET2	ET4	ET7	ET8	ET9	PV1	PV2	PV3	PV4	PV5	PV7	PV8	PV9	PV10	PV11	PV12	PMF1	PMF2	PMF3	PMF4	PMF5	PMF7	PMF8	PMF9	PMF10	SMF1	SMF2	SMF3	SMF5	HC4	HC5	HC6	HC7	HC8	HC9
Age [y]	41	53	52	47	19	33	58	76	68	65	61	45	68	42	36	42	69	45	74	75	62	58	76	72	61	76	71	43	56	68	29	27	28	28	32	27
Sex	F	F	M	M	M	F	M	M	M	F	M	M	F	M	F	M	F	M	M	M	M	M	M	F	F	M	F	F	F	F	F	F	M	M	F	F
Diagnosis	ET	ET	ET	ET	ET	ET	PV	PV	PV	PV	PV	PV	PV	PV	PV	PV	PV	PMF	PMF	PMF	PMF	PMF	PMF	PMF	PMF	PMF	pPV-MF	pPV-MF	pET-MF	pET-MF	HC	HC	HC	HC	HC	HC
Driver mutation	JAK2V617F	CALRins5	CALRdel52	MPLW515L	triple-negative	triple-negative	JAK2V617F	JAK2V617F	JAK2V617F	JAK2V617F	JAK2V617F	JAK2V617F	JAK2V617F	JAK2V617F	JAK2V617F	JAK2V617F	JAK2V617F	JAK2V617F	JAK2V617F	JAK2V617F	CALRdel52	JAK2V617F	JAK2V617F	JAK2V617F	JAK2V617F	JAK2V617F	JAK2V617F	JAK2V617F	CALRdel52	JAK2V617F	N/A	N/A	N/A	N/A	N/A	N/A
Allele burden [%]	14	31	14	24	0	0	89	86	94	30	60	13	10	7	11	N/A	45	25	51	N/A	55	48	48	48	34	14	N/A	N/A	51	N/A	N/A	N/A	N/A	N/A	N/A	N/A
Source	BM	BM	BM	BM	BM	BM	PB	BM	BM	BM	BM	BM	BM	PB	BM	PB	BM	BM	BM	PB	PB	BM	BM	PB	BM	BM	PB	BM	BM	BM	PB	PB	PB	PB	PB	PB
Treatment	Ruxolitinib	untreated	peg Interferon	Hydroxycarbamide	untreated	peg Interferon	Phlebotomy/untreated	Ruxolitinib	Phlebotomy/untreated	Ruxolitinib	Hydroxycarbamide	Hydroxycarbamide	untreated	untreated	untreated	Phlebotomy	Ruxolitinib	untreated	Ruxolitinib + Pomalidomide	N/A	untreated	Ruxolitinib	Pentraxin	Hydroxycarbamide	untreated	unteated	N/A	unteated	Ruxolitinib/Pomalidomid	N/A	untreated	untreated	untreated	untreated	untreated	untreated
Karyotype	46,XX	46,XX	46,XY	46,XY	46,XY	46,XX	46,XY	46,XY/45,X-Y	46,XY	45,X, -X, t(9;17)	46,XY	46,XY	46,XX,t(5;20;9;15)	46,XY	46,XX	46,XY	46,XX	46,XY	46,XY del20q	46,XY	46,XY	46,XY	46,XY	46 XX	46,XX del(20)(q11)	46,XY	N/A	46,XX	46,XX,del(13)(q14q31)	N/A	46,XX	46,XX	46,XY	46,XY	46,XX	46,XX

## Sheet: Supplemental Table 2
	Supplemental Table 2: Mutational profiling of primary MPN samples
	Patient			ET1	ET2	ET4	ET7	ET8	ET9	PV1	PV2	PV3	PV4	PV5	PV7	PV8	PV9	PV10	PV11	PV12	PMF1	PMF2	PMF3	PMF4	PMF5	PMF7	PMF8	PMF9	PMF10	SMF1	SMF2	SMF3	SMF5	HC4	HC5	HC6	HC7	HC8	HC9
	Gene/mutation [Allele burden]	ASXL1	G629fs																						39
			G646fs																								40
			S689*																			11			11
		CALR	del52			15																		57								52
			ins5		31
		CHEK2	D438Y																										53
			T367fs							46
		CBL	C404Y																										7.1
			Y371N																								31
		DNMT3A	R882H											45							28
		EZH2	D657Y																						26
			G686C																						17
			N693K																						6.6
		IDH2	R140Q																										14
		JAK2	V617F	14						89	86	93	30	60	13	10	7.4	11	N/A	71	25	51			48	48	48	34	14	N/A	N/A		N/A
			N542_E543del													21
		MPL	W515L				24
		KRAS	G12R																						5.7
		PTPN11	G503R																						24
		SETBP1	G870S																								31
			T508A																		28
		SF3B1	K700E																					44
		SH2B3	E208Q								46
		SRSF2	P95R																										19
			P95L																								66
		TET2	P1115fs													21
			R1216*																								48
			T1397I									32
			Y1628*										6.7
		TP53	P75fs										28
		NGS data available
		cut-off 5%
	Screening of additional mutations was performed with patient PBMCs using next generation sequencing. Allele burdens (%) are indicated in the black boxes.

## Sheet: Supplemental Table 3
Supplemental Table 3: Primer sequences
Gene	forward primer	reverse primer
AREG	TGTCGCTCTTGATACTCGGC	CGCTTCCCAGAGTAGGTGTC
CYBB	TGTCAAGTGCCCAAAGGTGT	CCCAACGATGCGGATATGGA
DNTT	TCTCCTGGCTGATCGAATGC	GTCTTCAGCCCCACTCCAAA
GAPDH	CCATCTTCCAGGAGCGAGATC	GCCTTCTCCATGGTGGTGAA
S100A10	GGCTACTTAACAAAGGAGGACC	GAGGCCCGCAATTAGGGAAA
S100A12	CACTGCTGGCTTTTTGCTGT	AATGCCCCTTCCGAACTGAG
S100A4	TCTTGGTTTGATCCTGACTGCT	CCTGTTGCTGTCCAAGTTGC
S100A8	TGTCTCTGATGGCCTGAAGC	CCCTGTAGACGGCATGGAAA
S100A9	CATGCTGATGGCGAGGCTAA	CCACTGTGGTCTTAGGGGGT
TIMD4	AACCATTGCCGTCTTCACAAC	TATCAGATGCTTTGGATGTCAGC
VCAM1	AATGCCTGGGAAGATGGTCG	AGGAAAAGAGCCTGTGGTGC

## Sheet: Supplemental Table 4
Supplemental Table 4: Genes differentially regulated in the MPN subtypes vs. HCs. List of the all genes in Fig. 1C that are significantly (p.adj<.05) deregulated with |FC|>1.5. The matrix on the right side allows to identify genes that are deregulated in one, several or all entities.							Number of deregulated genes:		132	121	200	272	21	13	54	98	2	9	36	14	8	42	2	9	6	26	47
Gene_Symbol	ET.HC_FC	ET.HC_Pval	PV.HC_FC	PV.HC_Pval	PMF.HC_FC	PMF.HC_Pval	SMF.HC_FC	SMF.HC_Pval	ET total	PV total	PMF total	SMF total	ET only	PV only	PMF only	SMF only	ET+PV	ET+PMF	ET+SMF	PV+PMF	PV+SMF	PMF+SMF	ET+PV+PMF	ET+PV+SMF	ET+PMF+SMF	PV+PMF+SMF	ET+PV+PMF+SMF
TIMD4	7.20628	4.98023e-07	3.86511	0.00079759	3.38891	0.00254025	6.23602	3.64065e-05	1	1	1	1	0	0	0	0	0	0	0	0	0	0	0	0	0	0	1
FGL2	4.67484	0.00179484	4.39688	0.000774269	4.19992	0.00119753	5.99925	0.000261515	1	1	1	1	0	0	0	0	0	0	0	0	0	0	0	0	0	0	1
CD163	5.79078	5.58542e-07	3.69901	0.000161296	3.59912	0.000225804	5.76884	5.84089e-06	1	1	1	1	0	0	0	0	0	0	0	0	0	0	0	0	0	0	1
VCAM1	6.44654	5.726e-06	3.45579	0.00256454	2.82946	0.01246	5.85295	0.000109825	1	1	1	1	0	0	0	0	0	0	0	0	0	0	0	0	0	0	1
LGMN	6.27783	1.2681e-05	2.90384	0.0108059	2.67949	0.020193	5.5461	0.000277644	1	1	1	1	0	0	0	0	0	0	0	0	0	0	0	0	0	0	1
CYBB	4.33484	0.00150813	3.21138	0.00468463	3.87887	0.00108783	5.42221	0.000299061	1	1	1	1	0	0	0	0	0	0	0	0	0	0	0	0	0	0	1
A2M	5.25869	1.2681e-05	3.1245	0.00170235	2.38702	0.0137337	4.99045	0.000119582	1	1	1	1	0	0	0	0	0	0	0	0	0	0	0	0	0	0	1
SPIC	5.80074	8.87654e-09	2.55176	0.000493065	2.86685	0.000160721	4.406	7.09871e-06	1	1	1	1	0	0	0	0	0	0	0	0	0	0	0	0	0	0	1
FCGR3A	4.14295	3.39482e-05	3.02303	0.0004633	3.47063	0.000117876	4.66674	3.0739e-05	1	1	1	1	0	0	0	0	0	0	0	0	0	0	0	0	0	0	1
FPR3	4.72821	5.054e-07	2.48295	0.00101416	3.04574	0.000139021	4.45453	1.00383e-05	1	1	1	1	0	0	0	0	0	0	0	0	0	0	0	0	0	0	1
P2RY13	4.0899	4.68113e-05	2.9749	0.000566755	3.16935	0.000331716	3.8274	0.00036313	1	1	1	1	0	0	0	0	0	0	0	0	0	0	0	0	0	0	1
IGSF6	3.92927	0.00020592	2.50421	0.00442329	2.56602	0.00405819	4.08874	0.000390421	1	1	1	1	0	0	0	0	0	0	0	0	0	0	0	0	0	0	1
HBB	3.2641	0.000135488	3.4622	1.37813e-05	2.89788	0.000183957	3.46283	0.000225448	1	1	1	1	0	0	0	0	0	0	0	0	0	0	0	0	0	0	1
MS4A6A	4.19834	0.000122181	2.39395	0.00741893	2.21587	0.0138536	3.88296	0.000905195	1	1	1	1	0	0	0	0	0	0	0	0	0	0	0	0	0	0	1
CD68	3.54302	0.00141667	2.5968	0.00485488	2.05485	0.0259224	4.24814	0.000453513	1	1	1	1	0	0	0	0	0	0	0	0	0	0	0	0	0	0	1
CR1	3.07643	0.00106948	3.02204	0.000350972	3.00647	0.000370646	3.17874	0.00175262	1	1	1	1	0	0	0	0	0	0	0	0	0	0	0	0	0	0	1
GIMAP4	3.24697	0.00357353	2.4373	0.00770877	2.67499	0.00428202	3.57886	0.00281983	1	1	1	1	0	0	0	0	0	0	0	0	0	0	0	0	0	0	1
FCER1G	2.72724	0.0189047	2.3679	0.011115	2.53352	0.00780954	4.17816	0.000706998	1	1	1	1	0	0	0	0	0	0	0	0	0	0	0	0	0	0	1
RAB31	3.19358	0.00235734	2.02643	0.0181204	2.64843	0.00298619	3.76081	0.00092848	1	1	1	1	0	0	0	0	0	0	0	0	0	0	0	0	0	0	1
SCIMP	2.85342	0.00876579	2.37198	0.00747955	2.44378	0.00670914	3.76657	0.00113674	1	1	1	1	0	0	0	0	0	0	0	0	0	0	0	0	0	0	1
CD5L	4.09089	2.39334e-07	2.09489	0.000815323	1.81639	0.00286573	3.42764	3.0739e-05	1	1	1	1	0	0	0	0	0	0	0	0	0	0	0	0	0	0	1
LRP1	3.29446	0.000534189	2.42283	0.00260947	2.24844	0.00506813	3.45486	0.000831467	1	1	1	1	0	0	0	0	0	0	0	0	0	0	0	0	0	0	1
MS4A7	3.65229	0.00112473	2.02303	0.0262672	1.85543	0.047529	3.79182	0.00175411	1	1	1	1	0	0	0	0	0	0	0	0	0	0	0	0	0	0	1
CCR1	3.1142	0.000403324	2.20516	0.00284789	2.31521	0.00208073	3.66323	0.000170742	1	1	1	1	0	0	0	0	0	0	0	0	0	0	0	0	0	0	1
CXCL16	3.15727	0.00140262	2.21719	0.00671489	2.23434	0.00703929	3.63258	0.000704234	1	1	1	1	0	0	0	0	0	0	0	0	0	0	0	0	0	0	1
TNFSF10	2.4303	0.00410037	2.48045	0.000772495	2.94363	0.000141159	3.10249	0.000685369	1	1	1	1	0	0	0	0	0	0	0	0	0	0	0	0	0	0	1
VSIG4	3.42313	5.13646e-06	1.96165	0.00142387	1.70739	0.0046198	3.76711	7.65254e-06	1	1	1	1	0	0	0	0	0	0	0	0	0	0	0	0	0	0	1
AXL	3.62585	4.32403e-07	1.84684	0.00112119	1.9006	0.000864357	3.42624	7.68202e-06	1	1	1	1	0	0	0	0	0	0	0	0	0	0	0	0	0	0	1
SLCO2B1	3.49377	2.39334e-07	2.00036	0.000271283	1.73019	0.00106874	3.11401	1.00383e-05	1	1	1	1	0	0	0	0	0	0	0	0	0	0	0	0	0	0	1
MRC1	2.8521	0.000730795	2.0351	0.00411837	1.89577	0.00762517	3.48469	0.000205237	1	1	1	1	0	0	0	0	0	0	0	0	0	0	0	0	0	0	1
PLA2G7	3.10656	7.80347e-05	1.90198	0.00348398	1.60615	0.0131165	3.25877	0.000163893	1	1	1	1	0	0	0	0	0	0	0	0	0	0	0	0	0	0	1
SEPP1	3.40323	0.000133524	1.67239	0.0199825	1.57563	0.0316302	3.21599	0.000777658	1	1	1	1	0	0	0	0	0	0	0	0	0	0	0	0	0	0	1
CXCR2P1	2.60489	0.00933976	2.10793	0.00940849	1.6538	0.0442323	3.02549	0.00433439	1	1	1	1	0	0	0	0	0	0	0	0	0	0	0	0	0	0	1
HBD	1.75556	0.0369304	2.54935	0.000418738	2.34324	0.000931787	2.69125	0.00214041	1	1	1	1	0	0	0	0	0	0	0	0	0	0	0	0	0	0	1
C3AR1	2.04725	0.00876579	1.80038	0.00485488	2.45612	0.000370646	2.9728	0.00039621	1	1	1	1	0	0	0	0	0	0	0	0	0	0	0	0	0	0	1
FCGR3B	2.28065	0.000900295	1.71406	0.00309818	2.46149	0.000114619	2.51658	0.000768555	1	1	1	1	0	0	0	0	0	0	0	0	0	0	0	0	0	0	1
CETP	2.72945	0.000105125	1.82247	0.00209583	1.76897	0.00277541	2.59583	0.000595414	1	1	1	1	0	0	0	0	0	0	0	0	0	0	0	0	0	0	1
GPNMB	3.0009	1.4241e-07	1.62453	0.000295048	1.57689	0.000392196	2.68891	5.81573e-06	1	1	1	1	0	0	0	0	0	0	0	0	0	0	0	0	0	0	1
TYROBP	2.21492	0.0180562	1.57876	0.0331927	1.87891	0.0138716	2.89738	0.00348179	1	1	1	1	0	0	0	0	0	0	0	0	0	0	0	0	0	0	1
CA1	2.01732	0.00574496	1.81449	0.00292141	1.91534	0.00205668	2.81016	0.000381946	1	1	1	1	0	0	0	0	0	0	0	0	0	0	0	0	0	0	1
SNORD93	2.26579	0.011691	2.11803	0.00422722	1.60282	0.0293461	2.18736	0.0218139	1	1	1	1	0	0	0	0	0	0	0	0	0	0	0	0	0	0	1
SLC15A3	1.92069	0.00772853	1.63646	0.00562813	1.61466	0.00690307	2.66347	0.00058114	1	1	1	1	0	0	0	0	0	0	0	0	0	0	0	0	0	0	1
H1FX	-1.53219	0.000135488	-1.74548	4.33103e-06	-1.54413	3.7375e-05	-1.57203	0.000314742	1	1	1	1	0	0	0	0	0	0	0	0	0	0	0	0	0	0	1
ZBTB21	-1.80509	0.000135488	-1.69013	9.03553e-05	-1.81617	3.7677e-05	-1.55301	0.00219614	1	1	1	1	0	0	0	0	0	0	0	0	0	0	0	0	0	0	1
HIST1H1E	-2.09757	0.000534189	-1.56674	0.00243553	-2.28441	5.9046e-05	-2.4813	0.000220745	1	1	1	1	0	0	0	0	0	0	0	0	0	0	0	0	0	0	1
RELL1	-2.19854	2.39334e-07	-2.09168	1.02378e-07	-2.21384	1.24293e-07	-2.07003	5.81573e-06	1	1	1	1	0	0	0	0	0	0	0	0	0	0	0	0	0	0	1
AREG	-6.00246	0.000161847	-5.66673	9.67379e-05	-5.81798	8.30828e-05	-5.99486	0.000512912	1	1	1	1	0	0	0	0	0	0	0	0	0	0	0	0	0	0	1
CLEC1B	0.718279	0.671567	1.38923	0.245645	1.18093	0.393445	3.34014	0.0367343	0	0	0	1	0	0	0	1	0	0	0	0	0	0	0	0	0	0	0
CMTM5	0.405443	0.799327	1.71672	0.1007	1.40862	0.221461	2.9179	0.0392224	0	0	0	1	0	0	0	1	0	0	0	0	0	0	0	0	0	0	0
MTSS1	1.23254	0.0854744	1.44713	0.0100001	1.01304	0.0784847	2.67895	0.000343226	0	0	0	1	0	0	0	1	0	0	0	0	0	0	0	0	0	0	0
IL10RA	1.52846	0.0567353	1.19906	0.0528255	1.36755	0.0323238	2.26415	0.0060019	0	0	0	1	0	0	0	1	0	0	0	0	0	0	0	0	0	0	0
CXCL8	0.770926	0.515945	1.01024	0.246398	1.05322	0.276089	3.49762	0.00245699	0	0	0	1	0	0	0	1	0	0	0	0	0	0	0	0	0	0	0
KIAA0513	1.18324	0.205861	1.41937	0.0436445	1.37942	0.0591063	1.91367	0.0442941	0	0	0	1	0	0	0	1	0	0	0	0	0	0	0	0	0	0	0
RXFP1	1.10862	0.185603	1.03391	0.10146	1.48137	0.0230268	2.24588	0.00759422	0	0	0	1	0	0	0	1	0	0	0	0	0	0	0	0	0	0	0
CCL3	1.41091	0.00141667	0.90309	0.0126458	0.932933	0.0115279	2.61655	2.17576e-06	0	0	0	1	0	0	0	1	0	0	0	0	0	0	0	0	0	0	0
CD86	1.56545	0.0783442	0.9679	0.155434	0.94186	0.207068	2.37601	0.00889685	0	0	0	1	0	0	0	1	0	0	0	0	0	0	0	0	0	0	0
AOAH	1.26635	0.147133	1.36283	0.0410203	1.25996	0.0689695	1.87973	0.0364858	0	0	0	1	0	0	0	1	0	0	0	0	0	0	0	0	0	0	0
NMU	0.827463	0.411264	1.30115	0.0795457	0.834917	0.323612	2.7312	0.00571707	0	0	0	1	0	0	0	1	0	0	0	0	0	0	0	0	0	0	0
LINC00534	0.552926	0.499129	1.14602	0.0538803	1.31947	0.0316674	2.66776	0.000855605	0	0	0	1	0	0	0	1	0	0	0	0	0	0	0	0	0	0	0
LILRB2	1.29995	0.0782273	1.06844	0.0586731	1.44048	0.0138536	1.86586	0.0134598	0	0	0	1	0	0	0	1	0	0	0	0	0	0	0	0	0	0	0
CCL3L3	1.19731	0.00861213	1.05822	0.00464042	0.837774	0.024679	2.5793	3.27764e-06	0	0	0	1	0	0	0	1	0	0	0	0	0	0	0	0	0	0	0
RGS18	1.22046	0.320989	1.29756	0.157047	0.700523	0.541709	2.44836	0.0492181	0	0	0	1	0	0	0	1	0	0	0	0	0	0	0	0	0	0	0
TM6SF1	1.12719	0.0981145	1.22079	0.0203876	1.36563	0.0114778	1.91579	0.00568877	0	0	0	1	0	0	0	1	0	0	0	0	0	0	0	0	0	0	0
MIR1302-5	1.11271	0.131453	1.27216	0.0247548	1.10427	0.0587688	2.02914	0.00666703	0	0	0	1	0	0	0	1	0	0	0	0	0	0	0	0	0	0	0
FAM49A	1.1774	0.066095	1.14889	0.0210648	1.3392	0.00895184	1.83745	0.00509797	0	0	0	1	0	0	0	1	0	0	0	0	0	0	0	0	0	0	0
LCP2	1.15391	0.00018457	1.45042	1.26619e-06	1.27801	1.72887e-05	1.52838	1.5586e-05	0	0	0	1	0	0	0	1	0	0	0	0	0	0	0	0	0	0	0
FAXDC2	0.803318	0.386819	1.40085	0.0421687	1.09405	0.13565	2.07006	0.0246299	0	0	0	1	0	0	0	1	0	0	0	0	0	0	0	0	0	0	0
ELOVL7	0.897562	0.218	1.15463	0.0353084	1.47689	0.00937982	1.80155	0.0135194	0	0	0	1	0	0	0	1	0	0	0	0	0	0	0	0	0	0	0
CR1L	1.14184	0.0130913	1.26406	0.00130278	1.30587	0.000956251	1.59708	0.00110972	0	0	0	1	0	0	0	1	0	0	0	0	0	0	0	0	0	0	0
ENTPD1	1.17917	0.0662985	1.06882	0.03108	1.38247	0.00723715	1.65793	0.0118905	0	0	0	1	0	0	0	1	0	0	0	0	0	0	0	0	0	0	0
DUXAP10	0.984496	0.296634	0.7992	0.264215	1.17948	0.115101	2.22145	0.0185419	0	0	0	1	0	0	0	1	0	0	0	0	0	0	0	0	0	0	0
MYOF	1.05259	0.0917027	0.883417	0.0643797	1.19964	0.0152374	2.03567	0.00150563	0	0	0	1	0	0	0	1	0	0	0	0	0	0	0	0	0	0	0
GMPR	0.600956	0.220856	1.263	0.00134792	1.27333	0.001297	2.03137	7.46015e-05	0	0	0	1	0	0	0	1	0	0	0	0	0	0	0	0	0	0	0
ANXA2	0.581886	0.425759	0.871862	0.105167	1.32824	0.0168816	2.32648	0.00129274	0	0	0	1	0	0	0	1	0	0	0	0	0	0	0	0	0	0	0
DDX11L10	0.954511	0.383854	0.963341	0.240543	0.920377	0.318765	2.24779	0.04054	0	0	0	1	0	0	0	1	0	0	0	0	0	0	0	0	0	0	0
KCNK5	0.851955	0.0906247	1.33392	0.0013191	1.17719	0.00380837	1.70232	0.00103408	0	0	0	1	0	0	0	1	0	0	0	0	0	0	0	0	0	0	0
MAFB	1.35696	0.0125616	0.971028	0.0252851	0.995861	0.0251616	1.72743	0.00283994	0	0	0	1	0	0	0	1	0	0	0	0	0	0	0	0	0	0	0
MEFV	0.714011	0.302205	1.10289	0.0337392	1.37027	0.0108563	1.83163	0.00787257	0	0	0	1	0	0	0	1	0	0	0	0	0	0	0	0	0	0	0
GNS	1.20771	0.00672866	1.12419	0.00255854	0.845957	0.0207196	1.73487	0.000323585	0	0	0	1	0	0	0	1	0	0	0	0	0	0	0	0	0	0	0
KCTD12	1.28507	0.02222	0.979075	0.0279412	0.937702	0.0407625	1.68737	0.0043109	0	0	0	1	0	0	0	1	0	0	0	0	0	0	0	0	0	0	0
SMPDL3A	1.49048	0.000194219	0.860927	0.00867643	0.92281	0.00593173	1.61135	0.000250547	0	0	0	1	0	0	0	1	0	0	0	0	0	0	0	0	0	0	0
KYNU	0.404357	0.546987	1.173	0.0174814	1.25021	0.0129899	1.9895	0.00227267	0	0	0	1	0	0	0	1	0	0	0	0	0	0	0	0	0	0	0
CLEC4A	0.936485	0.181318	0.77852	0.139982	1.13501	0.0375301	1.93546	0.0058902	0	0	0	1	0	0	0	1	0	0	0	0	0	0	0	0	0	0	0
ELL2	0.989241	0.0277941	1.02749	0.00474653	1.0253	0.00536335	1.7271	0.000318196	0	0	0	1	0	0	0	1	0	0	0	0	0	0	0	0	0	0	0
SIGLEC7	1.42417	0.000730795	0.899364	0.00965324	0.733839	0.0370225	1.70816	0.000251584	0	0	0	1	0	0	0	1	0	0	0	0	0	0	0	0	0	0	0
LRRC25	0.843577	0.157658	0.951919	0.0363446	1.1127	0.0174387	1.79013	0.00325244	0	0	0	1	0	0	0	1	0	0	0	0	0	0	0	0	0	0	0
EMP3	0.186208	0.813234	1.41904	0.0070629	0.87534	0.105742	2.21132	0.0013032	0	0	0	1	0	0	0	1	0	0	0	0	0	0	0	0	0	0	0
SLC9A9	1.41693	0.0287941	1.06583	0.0363959	0.502008	0.398829	1.6887	0.0126882	0	0	0	1	0	0	0	1	0	0	0	0	0	0	0	0	0	0	0
ABCA1	1.44522	0.00125516	0.775373	0.0322595	0.779598	0.0364969	1.61865	0.000855479	0	0	0	1	0	0	0	1	0	0	0	0	0	0	0	0	0	0	0
CPVL	1.17688	0.0256814	1.12481	0.00803784	0.470252	0.318342	1.83612	0.000981471	0	0	0	1	0	0	0	1	0	0	0	0	0	0	0	0	0	0	0
S100A10	-0.0781687	0.928523	1.03373	0.0450559	1.2744	0.0166397	2.37208	0.000655497	0	0	0	1	0	0	0	1	0	0	0	0	0	0	0	0	0	0	0
SLAMF8	1.24989	0.00190695	0.891092	0.00737349	0.767191	0.0216038	1.67237	0.000181273	0	0	0	1	0	0	0	1	0	0	0	0	0	0	0	0	0	0	0
EGR2	1.05625	0.0108993	0.991944	0.00378812	0.711285	0.0364364	1.77504	0.000103335	0	0	0	1	0	0	0	1	0	0	0	0	0	0	0	0	0	0	0
MYL4	0.694304	0.0141112	0.755768	0.00155101	1.17974	1.72887e-05	1.85989	1.75117e-07	0	0	0	1	0	0	0	1	0	0	0	0	0	0	0	0	0	0	0
GYPE	0.454664	0.433303	0.730765	0.0867144	1.44332	0.00159832	1.805	0.00159851	0	0	0	1	0	0	0	1	0	0	0	0	0	0	0	0	0	0	0
APOC1	1.43731	8.49608e-06	0.933153	0.000577362	0.456979	0.0783985	1.60292	8.61974e-06	0	0	0	1	0	0	0	1	0	0	0	0	0	0	0	0	0	0	0
HPSE	0.648667	0.348405	0.957685	0.0616231	1.03787	0.0511173	1.78474	0.0090433	0	0	0	1	0	0	0	1	0	0	0	0	0	0	0	0	0	0	0
FLVCR2	1.03387	0.0553655	0.922496	0.0277456	0.774072	0.075417	1.67609	0.00271807	0	0	0	1	0	0	0	1	0	0	0	0	0	0	0	0	0	0	0
C6orf25	0.218801	0.785171	1.47285	0.00688546	0.972108	0.0796003	1.73549	0.0142494	0	0	0	1	0	0	0	1	0	0	0	0	0	0	0	0	0	0	0
SHTN1	1.06071	0.0381572	0.587456	0.139103	0.878902	0.0321502	1.86495	0.000521	0	0	0	1	0	0	0	1	0	0	0	0	0	0	0	0	0	0	0
PRKAR2B	0.489853	0.53834	1.29702	0.0256937	0.653298	0.320164	1.94706	0.0115668	0	0	0	1	0	0	0	1	0	0	0	0	0	0	0	0	0	0	0
CTSL	1.21338	0.00023408	0.693318	0.0103195	0.751352	0.00662756	1.71446	8.61828e-06	0	0	0	1	0	0	0	1	0	0	0	0	0	0	0	0	0	0	0
PTGS2	0.911521	0.218297	1.28933	0.0217025	0.653047	0.299326	1.5151	0.0440722	0	0	0	1	0	0	0	1	0	0	0	0	0	0	0	0	0	0	0
DDX11L9	0.740086	0.468889	0.744439	0.330748	0.834726	0.328297	2.0389	0.044152	0	0	0	1	0	0	0	1	0	0	0	0	0	0	0	0	0	0	0
PILRA	0.803428	0.221361	0.910599	0.0641258	0.910744	0.0771429	1.70739	0.00923111	0	0	0	1	0	0	0	1	0	0	0	0	0	0	0	0	0	0	0
EPB42	0.755779	0.0835857	0.891674	0.00930463	1.00261	0.0043547	1.67902	0.000257117	0	0	0	1	0	0	0	1	0	0	0	0	0	0	0	0	0	0	0
CTSH	0.888784	0.169138	0.852315	0.0811136	0.980161	0.0531601	1.55783	0.0168933	0	0	0	1	0	0	0	1	0	0	0	0	0	0	0	0	0	0	0
XACT	0.638116	0.266864	0.985098	0.0231151	1.00049	0.0240376	1.65482	0.00409354	0	0	0	1	0	0	0	1	0	0	0	0	0	0	0	0	0	0	0
FGR	0.628602	0.22156	0.922064	0.0184047	1.19935	0.00316929	1.50918	0.00355781	0	0	0	1	0	0	0	1	0	0	0	0	0	0	0	0	0	0	0
RNASE1	0.785186	0.0642029	0.580767	0.0748869	0.737788	0.0285175	2.12464	7.68202e-06	0	0	0	1	0	0	0	1	0	0	0	0	0	0	0	0	0	0	0
PMP22	0.931818	0.0047942	0.94374	0.000944857	0.317713	0.285409	1.95095	2.17576e-06	0	0	0	1	0	0	0	1	0	0	0	0	0	0	0	0	0	0	0
FRRS1	0.566025	0.0579738	0.884988	0.000464133	1.10654	3.7375e-05	1.52334	6.45244e-06	0	0	0	1	0	0	0	1	0	0	0	0	0	0	0	0	0	0	0
SGK1	0.898527	0.0923948	0.713889	0.0809992	0.772898	0.069974	1.67339	0.00228217	0	0	0	1	0	0	0	1	0	0	0	0	0	0	0	0	0	0	0
CST3	1.07984	0.0681188	0.798944	0.079639	0.471424	0.373206	1.70418	0.00501323	0	0	0	1	0	0	0	1	0	0	0	0	0	0	0	0	0	0	0
RHOB	0.569939	0.444299	0.700504	0.202466	1.06193	0.0615553	1.66964	0.0223838	0	0	0	1	0	0	0	1	0	0	0	0	0	0	0	0	0	0	0
CX3CR1	0.598579	0.252478	0.883892	0.0252418	0.822123	0.0428249	1.64762	0.0017295	0	0	0	1	0	0	0	1	0	0	0	0	0	0	0	0	0	0	0
LINC01272	0.501837	0.434996	0.778166	0.0995642	0.915319	0.0627282	1.71187	0.00654162	0	0	0	1	0	0	0	1	0	0	0	0	0	0	0	0	0	0	0
LIPH	0.503325	0.491662	0.858011	0.107334	0.771397	0.182813	1.7735	0.0126738	0	0	0	1	0	0	0	1	0	0	0	0	0	0	0	0	0	0	0
CAMK1	0.551548	0.2668	0.971739	0.0103251	0.668725	0.0858844	1.57656	0.001549	0	0	0	1	0	0	0	1	0	0	0	0	0	0	0	0	0	0	0
RGS1	1.41068	0.182256	0.522126	0.536784	-0.691156	0.473822	2.51728	0.0180507	0	0	0	1	0	0	0	1	0	0	0	0	0	0	0	0	0	0	0
PDLIM1	0.150538	0.77143	0.794407	0.0222413	1.2642	0.000750275	1.54115	0.000867666	0	0	0	1	0	0	0	1	0	0	0	0	0	0	0	0	0	0	0
LOC100507460	0.770055	0.219882	0.385106	0.431495	1.03951	0.0325211	1.51455	0.0161223	0	0	0	1	0	0	0	1	0	0	0	0	0	0	0	0	0	0	0
SULF2	0.49722	0.457438	0.674959	0.168766	0.53056	0.345373	1.86477	0.0043109	0	0	0	1	0	0	0	1	0	0	0	0	0	0	0	0	0	0	0
CD209	0.726889	0.0572063	0.498732	0.0905698	0.578312	0.0591063	1.65746	6.11696e-05	0	0	0	1	0	0	0	1	0	0	0	0	0	0	0	0	0	0	0
MT1F	0.675101	0.144125	0.412698	0.246273	0.567886	0.129007	1.50131	0.00149419	0	0	0	1	0	0	0	1	0	0	0	0	0	0	0	0	0	0	0
CCL20	0.395765	0.397578	0.277187	0.442512	0.321471	0.43508	1.998	4.35341e-05	0	0	0	1	0	0	0	1	0	0	0	0	0	0	0	0	0	0	0
CD300E	0.186909	0.785086	0.419346	0.368263	0.562046	0.267601	1.52071	0.0119193	0	0	0	1	0	0	0	1	0	0	0	0	0	0	0	0	0	0	0
NFKBIA	0.0247621	0.976817	0.306603	0.573905	0.372052	0.562317	1.56082	0.0216762	0	0	0	1	0	0	0	1	0	0	0	0	0	0	0	0	0	0	0
PLIN2	0.0117742	0.985893	0.262026	0.517441	0.316029	0.499958	1.51427	0.00322987	0	0	0	1	0	0	0	1	0	0	0	0	0	0	0	0	0	0	0
TUSC3	-0.466448	0.636785	-0.157418	0.849224	0.339859	0.723522	2.13097	0.0228121	0	0	0	1	0	0	0	1	0	0	0	0	0	0	0	0	0	0	0
DOK6	-0.743431	0.293235	-0.465296	0.395753	0.634604	0.28857	2.04292	0.00401184	0	0	0	1	0	0	0	1	0	0	0	0	0	0	0	0	0	0	0
SELL	-0.590222	0.265952	-0.425113	0.292874	-0.425202	0.35277	-1.53276	0.00394389	0	0	0	1	0	0	0	1	0	0	0	0	0	0	0	0	0	0	0
SLC38A1	-0.390529	0.631032	-0.809215	0.159775	-0.451184	0.528213	-1.74614	0.0234639	0	0	0	1	0	0	0	1	0	0	0	0	0	0	0	0	0	0	0
LOC283270	-0.468662	0.356999	-0.852179	0.0251474	-0.674673	0.0884493	-1.50219	0.00305069	0	0	0	1	0	0	0	1	0	0	0	0	0	0	0	0	0	0	0
GNG7	-0.347099	0.63364	-0.948278	0.0656716	-0.936798	0.0828556	-1.67527	0.0150251	0	0	0	1	0	0	0	1	0	0	0	0	0	0	0	0	0	0	0
BACH2	-0.0611239	0.943304	-1.4018	0.00577838	-1.14881	0.0238964	-1.50327	0.0229238	0	0	0	1	0	0	0	1	0	0	0	0	0	0	0	0	0	0	0
DACH1	-0.751683	0.120964	-0.650235	0.0777001	-0.981506	0.0103901	-1.91169	0.000170742	0	0	0	1	0	0	0	1	0	0	0	0	0	0	0	0	0	0	0
ZNF704	-0.541883	0.448413	-0.983674	0.0595186	-0.994958	0.0676684	-1.78259	0.0104949	0	0	0	1	0	0	0	1	0	0	0	0	0	0	0	0	0	0	0
SPTBN1	-0.606411	0.314606	-1.00594	0.026412	-1.02344	0.0276337	-2.01523	0.000867666	0	0	0	1	0	0	0	1	0	0	0	0	0	0	0	0	0	0	0
CXorf57	-0.799913	0.0826868	-0.857002	0.0170748	-1.2384	0.00117966	-1.83425	0.000170742	0	0	0	1	0	0	0	1	0	0	0	0	0	0	0	0	0	0	0
GCSAML-AS1	-0.725273	0.241879	-0.961944	0.0388275	-1.48551	0.00251964	-1.67684	0.00666703	0	0	0	1	0	0	0	1	0	0	0	0	0	0	0	0	0	0	0
CXCR4	-0.523179	0.631032	-1.29241	0.0934364	-1.36185	0.0923819	-2.11874	0.0422669	0	0	0	1	0	0	0	1	0	0	0	0	0	0	0	0	0	0	0
FOSL2	-1.09167	0.028165	-1.31945	0.00152094	-1.23589	0.00266918	-1.65892	0.00150563	0	0	0	1	0	0	0	1	0	0	0	0	0	0	0	0	0	0	0
MIR643	-1.35675	0.00137228	-1.34059	0.00039986	-1.28678	0.00060686	-1.70427	0.000257117	0	0	0	1	0	0	0	1	0	0	0	0	0	0	0	0	0	0	0
FLT3	-0.953719	0.309253	-1.40133	0.0455753	-1.41781	0.0507703	-2.98501	0.00150563	0	0	0	1	0	0	0	1	0	0	0	0	0	0	0	0	0	0	0
IFI30	1.84221	0.168722	1.99842	0.0482736	2.90897	0.0059593	4.77976	0.000491106	0	1	1	1	0	0	0	0	0	0	0	0	0	0	0	0	0	1	0
MPEG1	3.64619	0.0059677	2.15369	0.0421964	1.47808	0.200966	3.51329	0.0127686	1	1	0	1	0	0	0	0	0	0	0	0	0	0	0	1	0	0	0
FCN1	1.60772	0.210332	1.9981	0.038652	2.97167	0.00340207	3.82193	0.00313369	0	1	1	1	0	0	0	0	0	0	0	0	0	0	0	0	0	1	0
RHAG	1.47242	0.0469777	2.31903	0.000296952	2.89456	2.28101e-05	3.12358	9.157e-05	0	1	1	1	0	0	0	0	0	0	0	0	0	0	0	0	0	1	0
VCAN	0.91547	0.560848	1.86115	0.101252	2.40222	0.0410313	4.41598	0.00376137	0	0	1	1	0	0	0	0	0	0	0	0	0	1	0	0	0	0	0
LYVE1	2.83752	0.0020573	1.69881	0.0231336	1.37722	0.0754982	3.41488	0.000650035	1	1	0	1	0	0	0	0	0	0	0	0	0	0	0	1	0	0	0
C1QC	3.03692	1.74019e-06	1.49248	0.00309973	1.62989	0.00164579	2.90399	2.58931e-05	1	0	1	1	0	0	0	0	0	0	0	0	0	0	0	0	1	0	0
CDH1	1.23708	0.193122	2.58314	0.00087923	1.80971	0.0144318	3.36603	0.000512912	0	1	1	1	0	0	0	0	0	0	0	0	0	0	0	0	0	1	0
MNDA	2.18237	0.0642369	1.60355	0.0771247	2.52251	0.00759305	2.47471	0.0439735	0	0	1	1	0	0	0	0	0	0	0	0	0	1	0	0	0	0	0
FCGR2A	1.44241	0.104856	2.16644	0.0025217	2.26287	0.00182737	2.88973	0.00150563	0	1	1	1	0	0	0	0	0	0	0	0	0	0	0	0	0	1	0
HBA1	1.61032	0.242188	1.65666	0.108388	2.45571	0.0211212	2.95682	0.0336321	0	0	1	1	0	0	0	0	0	0	0	0	0	1	0	0	0	0	0
RGL1	3.28261	2.13732e-06	1.4865	0.00636649	1.26116	0.0208458	2.62864	0.0002761	1	0	0	1	0	0	0	0	0	0	1	0	0	0	0	0	0	0	0
PLBD1	1.75999	0.0673719	1.60366	0.031198	2.2892	0.00334887	2.98949	0.00264912	0	1	1	1	0	0	0	0	0	0	0	0	0	0	0	0	0	1	0
BLVRB	2.5666	1.74019e-06	1.94031	3.88907e-05	1.32199	0.00232858	2.78287	5.81573e-06	1	1	0	1	0	0	0	0	0	0	0	0	0	0	0	1	0	0	0
S100A8	1.83734	0.0737564	1.77487	0.0253647	2.7931	0.00105433	2.11762	0.04782	0	1	1	1	0	0	0	0	0	0	0	0	0	0	0	0	0	1	0
PDK4	2.5556	0.000378577	1.51278	0.0101618	1.15879	0.0528725	3.02187	0.00014954	1	1	0	1	0	0	0	0	0	0	0	0	0	0	0	1	0	0	0
CD14	1.51831	0.104856	1.67799	0.0203687	1.82001	0.0138646	3.16037	0.00101545	0	1	1	1	0	0	0	0	0	0	0	0	0	0	0	0	0	1	0
ICAM1	1.89769	0.0047942	1.45854	0.00803784	1.63268	0.00384921	3.17824	3.37531e-05	1	0	1	1	0	0	0	0	0	0	0	0	0	0	0	0	1	0	0
HMOX1	2.914	5.78478e-07	1.42506	0.00209583	1.21568	0.00763629	2.52358	4.35341e-05	1	0	0	1	0	0	0	0	0	0	1	0	0	0	0	0	0	0	0
ALAS2	1.49212	0.171649	1.46715	0.0750548	2.36192	0.00606721	2.66687	0.0153717	0	0	1	1	0	0	0	0	0	0	0	0	0	1	0	0	0	0	0
GPR34	2.7306	0.000504817	1.5921	0.0132612	1.34974	0.0387447	2.28565	0.00657345	1	1	0	1	0	0	0	0	0	0	0	0	0	0	0	1	0	0	0
ITGAX	1.73697	0.0515403	1.67145	0.0169465	2.28527	0.00189063	2.24682	0.0145391	0	1	1	1	0	0	0	0	0	0	0	0	0	0	0	0	0	1	0
EGR1	1.51292	0.0866231	2.20929	0.00209583	0.800752	0.296354	3.34323	0.000299061	0	1	0	1	0	0	0	0	0	0	0	0	1	0	0	0	0	0	0
IL1B	0.99085	0.0381965	1.7566	3.88907e-05	1.9707	1.68274e-05	3.13337	1.75117e-07	0	1	1	1	0	0	0	0	0	0	0	0	0	0	0	0	0	1	0
FCGR2C	1.17674	0.158734	1.78835	0.00613621	1.9718	0.00315356	2.90463	0.000685369	0	1	1	1	0	0	0	0	0	0	0	0	0	0	0	0	0	1	0
FREM1	1.25396	0.103488	2.16138	0.000739803	1.71817	0.00515367	2.70166	0.000660755	0	1	1	1	0	0	0	0	0	0	0	0	0	0	0	0	0	1	0
SLC40A1	1.89377	7.4881e-08	2.22494	4.48915e-11	1.25538	1.72887e-05	2.41246	4.36473e-09	1	1	0	1	0	0	0	0	0	0	0	0	0	0	0	1	0	0	0
LY96	2.44654	0.00217973	1.33746	0.0377953	1.18013	0.0788241	2.81748	0.00107128	1	0	0	1	0	0	0	0	0	0	1	0	0	0	0	0	0	0	0
C5AR1	1.20823	0.181951	1.47414	0.0313753	2.43792	0.000960263	2.64959	0.0037805	0	0	1	1	0	0	0	0	0	0	0	0	0	1	0	0	0	0	0
FOLR2	2.62101	4.68113e-05	1.38939	0.00749899	1.21507	0.0201624	2.53142	0.000257117	1	0	0	1	0	0	0	0	0	0	1	0	0	0	0	0	0	0	0
FCAR	1.65737	0.0528712	1.33941	0.0429326	2.43779	0.000719239	2.28657	0.00929146	0	0	1	1	0	0	0	0	0	0	0	0	0	1	0	0	0	0	0
FYB	1.92041	0.0737564	1.5456	0.0605264	1.71855	0.0439295	2.5015	0.0234639	0	0	1	1	0	0	0	0	0	0	0	0	0	1	0	0	0	0	0
MS4A4A	2.62271	0.000425602	1.13496	0.0574997	1.40663	0.0225848	2.46451	0.00213269	1	0	0	1	0	0	0	0	0	0	1	0	0	0	0	0	0	0	0
ITGAM	1.60957	0.0668739	1.43013	0.0350076	2.47599	0.00077118	2.07505	0.0218139	0	0	1	1	0	0	0	0	0	0	0	0	0	1	0	0	0	0	0
TGFBI	2.19292	0.00152217	1.43543	0.0114351	1.2634	0.0280508	2.60105	0.000555122	1	0	0	1	0	0	0	0	0	0	1	0	0	0	0	0	0	0	0
MCOLN1	2.30673	7.26822e-05	1.4256	0.00311512	1.21279	0.0114687	2.48937	0.000104114	1	0	0	1	0	0	0	0	0	0	1	0	0	0	0	0	0	0	0
SAT1	2.09268	0.0243322	1.33934	0.0664939	1.13236	0.148554	2.83649	0.00379461	1	0	0	1	0	0	0	0	0	0	1	0	0	0	0	0	0	0	0
NPL	2.06875	9.96893e-05	1.48675	0.00110701	1.56085	0.000719239	2.21669	0.000147189	1	0	1	1	0	0	0	0	0	0	0	0	0	0	0	0	1	0	0
SLC7A7	1.52773	0.0818983	1.33704	0.046987	1.55008	0.0257052	2.85614	0.00155032	0	0	1	1	0	0	0	0	0	0	0	0	0	1	0	0	0	0	0
HCK	1.7094	0.0146198	1.41904	0.0119107	1.83088	0.00193819	2.30521	0.00190056	1	0	1	1	0	0	0	0	0	0	0	0	0	0	0	0	1	0	0
DAB2	2.31262	0.0049036	1.50907	0.0230092	1.05998	0.129968	2.35956	0.00714237	1	1	0	1	0	0	0	0	0	0	0	0	0	0	0	1	0	0	0
MAF	1.97234	4.68113e-05	1.3783	0.000864985	1.32104	0.00128274	2.56696	5.81573e-06	1	0	0	1	0	0	0	0	0	0	1	0	0	0	0	0	0	0	0
SLC7A8	2.58497	7.254e-05	1.42881	0.00709376	1.23908	0.020193	1.91523	0.00534784	1	0	0	1	0	0	0	0	0	0	1	0	0	0	0	0	0	0	0
MIR4500	2.06846	0.00992071	2.18068	0.00135097	1.12484	0.0921433	1.72002	0.046265	1	1	0	1	0	0	0	0	0	0	0	0	0	0	0	1	0	0	0
C1QA	2.24961	4.98023e-07	1.26099	0.000492593	1.34665	0.000280797	2.21904	5.81573e-06	1	0	0	1	0	0	0	0	0	0	1	0	0	0	0	0	0	0	0
STON2	1.09564	0.0286152	1.75792	8.71102e-05	1.94428	2.75576e-05	2.26701	4.19052e-05	0	1	1	1	0	0	0	0	0	0	0	0	0	0	0	0	0	1	0
GPR65	2.1939	0.00661057	1.24387	0.0531196	1.35709	0.0413159	2.20214	0.0101878	1	0	0	1	0	0	0	0	0	0	1	0	0	0	0	0	0	0	0
AHSP	1.38191	0.121688	1.18549	0.0806429	1.79422	0.0109649	2.52947	0.00513009	0	0	1	1	0	0	0	0	0	0	0	0	0	1	0	0	0	0	0
CLEC7A	1.34824	0.125104	1.3151	0.0491564	1.73192	0.0124912	2.48895	0.00517295	0	0	1	1	0	0	0	0	0	0	0	0	0	1	0	0	0	0	0
PIEZO2	1.52095	0.00200782	1.37788	0.00124111	2.16212	1.25133e-05	1.75562	0.000981471	1	0	1	1	0	0	0	0	0	0	0	0	0	0	0	0	1	0	0
CTSS	1.37979	0.117284	1.50681	0.0256937	1.53825	0.0263868	2.38538	0.00759422	0	1	1	1	0	0	0	0	0	0	0	0	0	0	0	0	0	1	0
FTL	2.30991	0.00270926	1.52573	0.0154619	0.750551	0.282027	2.18151	0.00821306	1	1	0	1	0	0	0	0	0	0	0	0	0	0	0	1	0	0	0
FTLP3	2.19843	0.00967861	1.47569	0.029399	0.864757	0.248249	2.20973	0.0140085	1	0	0	1	0	0	0	0	0	0	1	0	0	0	0	0	0	0	0
CCL4	1.63719	0.000539259	1.09038	0.00568365	1.30417	0.00150597	2.69023	3.49482e-06	1	0	0	1	0	0	0	0	0	0	1	0	0	0	0	0	0	0	0
TLR8	1.15662	0.206087	1.36126	0.0477259	1.78318	0.0124249	2.41857	0.00827202	0	0	1	1	0	0	0	0	0	0	0	0	0	1	0	0	0	0	0
DSC2	0.704961	0.230392	1.00961	0.0231123	2.19843	2.68172e-05	2.77373	1.19501e-05	0	0	1	1	0	0	0	0	0	0	0	0	0	1	0	0	0	0	0
LGALS3	1.55948	0.00487546	1.044	0.0199613	1.58011	0.000989471	2.41233	9.157e-05	1	0	1	1	0	0	0	0	0	0	0	0	0	0	0	0	1	0	0
HK3	1.28998	0.031412	1.32047	0.00617019	1.80477	0.0005031	2.04667	0.00112054	0	0	1	1	0	0	0	0	0	0	0	0	0	1	0	0	0	0	0
GYPB	1.08409	0.0797713	1.26924	0.00878966	1.77787	0.000626289	2.32904	0.000313145	0	0	1	1	0	0	0	0	0	0	0	0	0	1	0	0	0	0	0
C1QB	2.14726	8.31555e-07	1.08642	0.00194479	1.2608	0.000533987	1.92467	3.99344e-05	1	0	0	1	0	0	0	0	0	0	1	0	0	0	0	0	0	0	0
PCDHGA10	1.12277	0.0509111	1.29913	0.00464042	2.25854	2.10747e-05	1.72755	0.00370203	0	0	1	1	0	0	0	0	0	0	0	0	0	1	0	0	0	0	0
TLR4	1.73263	0.0121006	1.30666	0.0185302	1.40476	0.0131916	1.94164	0.00776779	1	0	0	1	0	0	0	0	0	0	1	0	0	0	0	0	0	0	0
CD36	1.11095	0.165007	1.62776	0.00864107	1.0438	0.102127	2.58246	0.00149419	0	1	0	1	0	0	0	0	0	0	0	0	1	0	0	0	0	0	0
NCF2	1.31617	0.0656451	1.34504	0.0161272	1.71132	0.00311929	1.9684	0.00721466	0	0	1	1	0	0	0	0	0	0	0	0	0	1	0	0	0	0	0
PTAFR	1.60916	0.000282419	1.41622	0.000358838	1.42245	0.00034687	1.83905	0.000181595	1	0	0	1	0	0	0	0	0	0	1	0	0	0	0	0	0	0	0
GYPA	1.11709	0.144065	1.31713	0.0248209	1.62229	0.00748238	2.2009	0.00455946	0	0	1	1	0	0	0	0	0	0	0	0	0	1	0	0	0	0	0
SIGLEC1	1.9296	0.000683403	1.17407	0.0120544	1.08797	0.0216116	2.0633	0.000844056	1	0	0	1	0	0	0	0	0	0	1	0	0	0	0	0	0	0	0
FUCA1	2.07941	2.40089e-05	1.1847	0.00315794	1.07441	0.00737207	1.90416	0.00028549	1	0	0	1	0	0	0	0	0	0	1	0	0	0	0	0	0	0	0
CLEC4E	0.939829	0.233248	1.33437	0.0251637	2.13363	0.000877738	1.80375	0.0227782	0	0	1	1	0	0	0	0	0	0	0	0	0	1	0	0	0	0	0
NRP1	2.08531	8.81305e-06	1.0606	0.00459145	0.792725	0.0336928	2.20355	1.9977e-05	1	0	0	1	0	0	0	0	0	0	1	0	0	0	0	0	0	0	0
NCF1B	1.4592	0.07231	1.21003	0.0523977	1.72772	0.00775564	1.72094	0.0412344	0	0	1	1	0	0	0	0	0	0	0	0	0	1	0	0	0	0	0
APOBEC3A_B	1.19154	0.129765	1.15449	0.0538055	1.66083	0.00772037	2.04349	0.0104406	0	0	1	1	0	0	0	0	0	0	0	0	0	1	0	0	0	0	0
NCF1C	1.43988	0.0623298	1.18488	0.046239	1.7064	0.00601417	1.69829	0.0341657	0	0	1	1	0	0	0	0	0	0	0	0	0	1	0	0	0	0	0
CPPED1	0.41714	0.557718	2.02737	0.000390132	1.25235	0.0183348	2.26196	0.00103998	0	1	0	1	0	0	0	0	0	0	0	0	1	0	0	0	0	0	0
CTSB	1.66589	0.000264975	1.15163	0.00273171	0.950082	0.0125069	2.16384	3.47934e-05	1	0	0	1	0	0	0	0	0	0	1	0	0	0	0	0	0	0	0
PSAP	1.65435	0.0240733	1.40593	0.0166065	0.944215	0.122953	1.92155	0.012584	1	0	0	1	0	0	0	0	0	0	1	0	0	0	0	0	0	0	0
SLC46A1	1.82573	5.78478e-07	1.35753	1.95705e-05	1.17869	0.000155809	1.53289	6.37378e-05	1	0	0	1	0	0	0	0	0	0	1	0	0	0	0	0	0	0	0
ITGA2B	0.635461	0.530273	1.84428	0.0135686	1.0224	0.202758	2.38616	0.0149247	0	1	0	1	0	0	0	0	0	0	0	0	1	0	0	0	0	0	0
PTPN14	0.437852	0.501762	1.28566	0.00814513	1.69592	0.000960263	2.43399	0.000196711	0	0	1	1	0	0	0	0	0	0	0	0	0	1	0	0	0	0	0
SLC4A1	1.07577	0.272663	1.11873	0.127443	1.59934	0.0349077	2.04454	0.0393725	0	0	1	1	0	0	0	0	0	0	0	0	0	1	0	0	0	0	0
ANXA2P2	0.674068	0.417337	0.977853	0.11113	1.50173	0.0179592	2.61674	0.00150563	0	0	1	1	0	0	0	0	0	0	0	0	0	1	0	0	0	0	0
ANK1	0.762937	0.1696	1.73724	0.000254881	1.25125	0.00445652	2.01636	0.00039488	0	1	0	1	0	0	0	0	0	0	0	0	1	0	0	0	0	0	0
SERPINA1	0.839496	0.339672	1.20824	0.0639001	1.65065	0.0144989	2.06318	0.0180507	0	0	1	1	0	0	0	0	0	0	0	0	0	1	0	0	0	0	0
HBA2	0.989465	0.302905	0.933133	0.196609	1.71688	0.0205955	2.07	0.032478	0	0	1	1	0	0	0	0	0	0	0	0	0	1	0	0	0	0	0
NABP1	1.58642	0.00485879	1.19069	0.00958489	1.17918	0.0115852	1.71262	0.00436971	1	0	0	1	0	0	0	0	0	0	1	0	0	0	0	0	0	0	0
NHSL2	0.724966	0.198317	1.34448	0.00255854	1.96064	7.0801e-05	1.62981	0.00411072	0	0	1	1	0	0	0	0	0	0	0	0	0	1	0	0	0	0	0
CCL18	1.8151	0.000490594	0.865367	0.0392029	0.530975	0.255291	2.34071	6.41616e-05	1	0	0	1	0	0	0	0	0	0	1	0	0	0	0	0	0	0	0
CPM	2.24216	0.000204824	0.854171	0.0778722	0.651332	0.222303	1.78415	0.00567764	1	0	0	1	0	0	0	0	0	0	1	0	0	0	0	0	0	0	0
ADAP2	1.74385	0.00012771	0.973045	0.00870684	0.961225	0.0107661	1.8535	0.000205237	1	0	0	1	0	0	0	0	0	0	1	0	0	0	0	0	0	0	0
RASGRP4	0.607062	0.280523	1.5057	0.000944857	1.74732	0.000234863	1.65029	0.00350467	0	1	1	1	0	0	0	0	0	0	0	0	0	0	0	0	0	1	0
TM4SF1	0.16251	0.876794	1.37468	0.0341723	1.68088	0.0121949	2.13581	0.0132874	0	0	1	1	0	0	0	0	0	0	0	0	0	1	0	0	0	0	0
SLC37A2	1.51447	9.701e-05	1.07424	0.00123794	1.00981	0.00210719	1.73349	6.24334e-05	1	0	0	1	0	0	0	0	0	0	1	0	0	0	0	0	0	0	0
PTGS1	0.740677	0.37304	1.5473	0.0137115	1.01182	0.121985	1.99644	0.0153344	0	1	0	1	0	0	0	0	0	0	0	0	1	0	0	0	0	0	0
IGF1	2.15662	9.87178e-06	0.780228	0.0388235	0.654075	0.0991356	1.64358	0.00113377	1	0	0	1	0	0	0	0	0	0	1	0	0	0	0	0	0	0	0
LRRK2	0.884451	0.205409	1.10389	0.0360235	1.54666	0.0048317	1.68657	0.0161618	0	0	1	1	0	0	0	0	0	0	0	0	0	1	0	0	0	0	0
MSR1	1.51706	0.000135488	0.949571	0.00408607	0.933083	0.00499871	1.73498	8.97491e-05	1	0	0	1	0	0	0	0	0	0	1	0	0	0	0	0	0	0	0
FABP3	1.84601	1.79542e-05	0.776009	0.0222225	0.785782	0.0233102	1.69477	0.000237093	1	0	0	1	0	0	0	0	0	0	1	0	0	0	0	0	0	0	0
FCGRT	1.58575	5.01411e-05	1.00689	0.00209583	0.857548	0.0076873	1.63421	0.000132503	1	0	0	1	0	0	0	0	0	0	1	0	0	0	0	0	0	0	0
CCDC175	0.87178	0.162905	1.0119	0.0331927	1.58116	0.00179233	1.60171	0.0112043	0	0	1	1	0	0	0	0	0	0	0	0	0	1	0	0	0	0	0
SNORD114-17	0.787353	0.321852	0.629195	0.296965	1.55291	0.0115704	2.05604	0.00912675	0	0	1	1	0	0	0	0	0	0	0	0	0	1	0	0	0	0	0
ITGAD	1.70515	1.10396e-05	0.996437	0.00182135	0.609346	0.0505183	1.59436	0.000128951	1	0	0	1	0	0	0	0	0	0	1	0	0	0	0	0	0	0	0
ME1	1.76812	5.1242e-05	0.737946	0.0332422	0.61426	0.0898916	1.73732	0.0002456	1	0	0	1	0	0	0	0	0	0	1	0	0	0	0	0	0	0	0
CMKLR1	1.50014	3.18014e-05	0.82096	0.00488158	0.86029	0.00382496	1.60674	5.44006e-05	1	0	0	1	0	0	0	0	0	0	1	0	0	0	0	0	0	0	0
LILRB5	1.60672	7.36785e-07	0.797389	0.00208419	0.673656	0.00809618	1.56253	9.92169e-06	1	0	0	1	0	0	0	0	0	0	1	0	0	0	0	0	0	0	0
NPCDR1	0.567936	0.450617	-1.69932	0.00311189	-1.75923	0.0025409	-1.75736	0.0167722	0	1	1	1	0	0	0	0	0	0	0	0	0	0	0	0	0	1	0
ECRP	-0.0805837	0.94463	-1.2778	0.0546604	-1.62639	0.0179592	-1.91223	0.0329031	0	0	1	1	0	0	0	0	0	0	0	0	0	1	0	0	0	0	0
LINC00426	-0.0738384	0.944315	-1.52594	0.0133467	-1.49292	0.01694	-1.8132	0.0255509	0	1	0	1	0	0	0	0	0	0	0	0	1	0	0	0	0	0	0
LRIG1	-0.150336	0.859973	-1.45448	0.00757363	-1.71362	0.00234213	-1.64196	0.0208714	0	0	1	1	0	0	0	0	0	0	0	0	0	1	0	0	0	0	0
HIST1H2BI	-0.438815	0.547614	-0.980469	0.0631209	-1.86148	0.00111315	-1.69146	0.0165775	0	0	1	1	0	0	0	0	0	0	0	0	0	1	0	0	0	0	0
HIST1H2BG	-0.569821	0.456852	-1.29011	0.0225184	-1.7095	0.00373905	-1.54725	0.041058	0	0	1	1	0	0	0	0	0	0	0	0	0	1	0	0	0	0	0
CDH2	-0.794505	0.218332	-1.15636	0.0184651	-1.58423	0.00210719	-1.86096	0.00411425	0	0	1	1	0	0	0	0	0	0	0	0	0	1	0	0	0	0	0
SPNS3	-0.603918	0.277626	-1.29811	0.0028761	-1.56799	0.000608462	-2.07468	0.000268511	0	0	1	1	0	0	0	0	0	0	0	0	0	1	0	0	0	0	0
KIAA1683	-1.18949	0.0293142	-1.16009	0.00801804	-1.52948	0.000943037	-1.78267	0.00185793	0	0	1	1	0	0	0	0	0	0	0	0	0	1	0	0	0	0	0
HIST1H2BK	-0.872401	0.207299	-1.21378	0.0208845	-1.89955	0.000788143	-1.70039	0.0142368	0	0	1	1	0	0	0	0	0	0	0	0	0	1	0	0	0	0	0
HIST1H1C	-1.22812	0.0105344	-1.54904	0.000288039	-1.38404	0.00082897	-1.67434	0.00105166	0	1	0	1	0	0	0	0	0	0	0	0	1	0	0	0	0	0	0
HIST1H2AM	-0.859939	0.273127	-1.57519	0.00871774	-1.92057	0.00210719	-1.68344	0.0335077	0	1	1	1	0	0	0	0	0	0	0	0	0	0	0	0	0	1	0
RNASE2	-0.0712511	0.960143	-1.30389	0.103705	-2.51604	0.00298619	-2.27038	0.036161	0	0	1	1	0	0	0	0	0	0	0	0	0	1	0	0	0	0	0
PDE4B	-1.36774	0.0109446	-1.81022	0.000173263	-1.70672	0.000340625	-1.87893	0.00103408	0	1	1	1	0	0	0	0	0	0	0	0	0	0	0	0	0	1	0
SNORD59A	-1.27405	0.0622545	-1.65444	0.00267094	-1.8182	0.00129889	-2.11254	0.0027573	0	1	1	1	0	0	0	0	0	0	0	0	0	0	0	0	0	1	0
IGLL1	-0.175322	0.82109	-1.79395	0.000931122	-2.9243	4.11575e-06	-2.31138	0.000624351	0	1	1	1	0	0	0	0	0	0	0	0	0	0	0	0	0	1	0
TP53INP1	-1.25196	0.129565	-1.93045	0.00322345	-1.92356	0.00365664	-2.21411	0.00823458	0	1	1	1	0	0	0	0	0	0	0	0	0	0	0	0	0	1	0
SDK2	-1.23229	0.162054	-1.73739	0.010756	-2.03476	0.00381091	-3.30781	0.000284202	0	1	1	1	0	0	0	0	0	0	0	0	0	0	0	0	0	1	0
ARPP21	-0.429549	0.74782	-2.73195	0.00348398	-2.89349	0.00237781	-2.51113	0.0388316	0	1	1	1	0	0	0	0	0	0	0	0	0	0	0	0	0	1	0
MME	-0.0601383	0.974029	-3.03601	0.00617019	-3.33352	0.00328993	-3.08898	0.0333925	0	1	1	1	0	0	0	0	0	0	0	0	0	0	0	0	0	1	0
P2RY14	-1.6049	0.0602467	-2.5612	0.000422856	-2.68385	0.000280797	-2.69152	0.00227232	0	1	1	1	0	0	0	0	0	0	0	0	0	0	0	0	0	1	0
MPO	-0.426536	0.827579	-2.25836	0.0720649	-5.1123	0.000287423	-3.4464	0.0426993	0	0	1	1	0	0	0	0	0	0	0	0	0	1	0	0	0	0	0
DNTT	-0.18255	0.946017	-4.82263	0.00265519	-6.78249	0.000117876	-4.17258	0.0442466	0	1	1	1	0	0	0	0	0	0	0	0	0	0	0	0	0	1	0
S100A12	4.00132	0.0414093	3.25237	0.0331927	5.75729	0.000592312	3.89275	0.0610201	1	1	1	0	0	0	0	0	0	0	0	0	0	0	1	0	0	0	0
MMP8	2.84889	0.0132212	1.92902	0.0351359	3.99501	0.000133421	0.902788	0.591923	1	1	1	0	0	0	0	0	0	0	0	0	0	0	1	0	0	0	0
RAB27B	1.71812	0.108136	2.14281	0.0100184	2.49983	0.00359149	2.05842	0.064718	0	1	1	0	0	0	0	0	0	0	0	1	0	0	0	0	0	0	0
S100A9	1.66739	0.175226	1.6469	0.0758081	2.66119	0.0060247	2.1076	0.103111	0	0	1	0	0	0	1	0	0	0	0	0	0	0	0	0	0	0	0
MMP9	2.38392	0.0236527	1.48866	0.0721928	3.2834	0.000370646	0.790401	0.609661	1	0	1	0	0	0	0	0	0	1	0	0	0	0	0	0	0	0	0
AQP9	0.694922	0.612064	1.59779	0.0997825	3.07943	0.00266985	2.15298	0.114457	0	0	1	0	0	0	1	0	0	0	0	0	0	0	0	0	0	0	0
MIR4474	2.74469	0.000215864	1.48818	0.0142444	2.05852	0.00131533	0.976567	0.284814	1	0	1	0	0	0	0	0	0	1	0	0	0	0	0	0	0	0	0
VNN2	1.50641	0.13655	1.60596	0.037772	2.5829	0.0017614	1.19771	0.319882	0	1	1	0	0	0	0	0	0	0	0	1	0	0	0	0	0	0	0
SNORA46	2.34643	7.26822e-05	1.75691	0.000612215	1.11532	0.0213111	1.14757	0.07507	1	1	0	0	0	0	0	0	1	0	0	0	0	0	0	0	0	0	0
MIR4677	2.31111	0.000469819	1.48231	0.00664631	1.33522	0.0148338	0.822931	0.320487	1	0	0	0	1	0	0	0	0	0	0	0	0	0	0	0	0	0	0
GIMAP7	1.51967	0.0350411	1.33113	0.0192059	1.56991	0.00729411	1.47807	0.0529425	1	0	1	0	0	0	0	0	0	1	0	0	0	0	0	0	0	0	0
GFI1B	1.15515	0.0287941	2.00146	3.19403e-05	1.18015	0.00633769	1.40317	0.0110888	0	1	0	0	0	1	0	0	0	0	0	0	0	0	0	0	0	0	0
SLC15A2	1.98291	0.000204824	1.29488	0.00368078	1.66768	0.000434451	0.735856	0.253904	1	0	1	0	0	0	0	0	0	1	0	0	0	0	0	0	0	0	0
LTF	1.74122	0.00347371	1.04161	0.0298375	2.04761	0.000159629	0.838571	0.239915	1	0	1	0	0	0	0	0	0	1	0	0	0	0	0	0	0	0	0
FIGN	1.32394	0.303545	2.29497	0.0185755	0.613861	0.62488	1.29431	0.417707	0	1	0	0	0	1	0	0	0	0	0	0	0	0	0	0	0	0	0
CAMP	2.08864	0.0417242	0.974209	0.224599	1.59602	0.0530013	0.857273	0.550743	1	0	0	0	1	0	0	0	0	0	0	0	0	0	0	0	0	0	0
MEG3	1.05547	0.250609	0.89489	0.196317	1.88049	0.00865175	1.67722	0.0762652	0	0	1	0	0	0	1	0	0	0	0	0	0	0	0	0	0	0	0
ALOX5	1.10409	0.265921	1.17268	0.114384	1.68495	0.0279747	1.53435	0.146755	0	0	1	0	0	0	1	0	0	0	0	0	0	0	0	0	0	0	0
KCNE3	1.19304	0.015656	1.2292	0.00264791	1.74175	0.000111376	1.31627	0.0114855	0	0	1	0	0	0	1	0	0	0	0	0	0	0	0	0	0	0	0
LOC100272216	1.82523	0.00642134	1.16899	0.0292438	1.23502	0.0247042	1.1597	0.122937	1	0	0	0	1	0	0	0	0	0	0	0	0	0	0	0	0	0	0
SLAMF6	1.52459	0.0496286	1.06571	0.075622	1.67049	0.00751222	1.05755	0.237998	1	0	1	0	0	0	0	0	0	1	0	0	0	0	0	0	0	0	0
SNORA11B	1.80635	3.9927e-05	1.15122	0.00170697	1.59112	7.31092e-05	0.760931	0.116843	1	0	1	0	0	0	0	0	0	1	0	0	0	0	0	0	0	0	0
DYSF	1.28526	0.00597708	1.11243	0.00412913	1.5592	0.000219079	1.22749	0.013663	0	0	1	0	0	0	1	0	0	0	0	0	0	0	0	0	0	0	0
GCNT4	1.52285	0.0269144	1.48018	0.00754293	1.34572	0.0158184	0.832541	0.324084	1	0	0	0	1	0	0	0	0	0	0	0	0	0	0	0	0	0	0
TPSAB1	0.75504	0.397209	1.9331	0.00468352	1.35582	0.0476704	1.10855	0.269219	0	1	0	0	0	1	0	0	0	0	0	0	0	0	0	0	0	0	0
NFE2	0.933022	0.0159842	1.54721	1.37813e-05	1.44787	4.85864e-05	1.20595	0.00331955	0	1	0	0	0	1	0	0	0	0	0	0	0	0	0	0	0	0	0
OR2AK2	1.70442	0.00519202	1.39111	0.00568209	0.94288	0.0634345	1.05941	0.124336	1	0	0	0	1	0	0	0	0	0	0	0	0	0	0	0	0	0	0
CTSD	1.67415	0.00269649	1.05827	0.0197926	0.87744	0.0599315	1.46575	0.0143962	1	0	0	0	1	0	0	0	0	0	0	0	0	0	0	0	0	0	0
SCN9A	0.588949	0.48848	0.942221	0.127844	2.05872	0.00185187	1.41544	0.100316	0	0	1	0	0	0	1	0	0	0	0	0	0	0	0	0	0	0	0
FMNL2	1.56008	0.000147524	0.842811	0.0118917	1.14402	0.00125042	1.41764	0.00131463	1	0	0	0	1	0	0	0	0	0	0	0	0	0	0	0	0	0	0
HBBP1	0.930144	0.132712	1.3178	0.00661826	1.56371	0.00189063	1.14314	0.0776209	0	0	1	0	0	0	1	0	0	0	0	0	0	0	0	0	0	0	0
SAMHD1	2.3315	0.0159092	0.897866	0.245229	0.1518	0.902285	1.52433	0.165045	1	0	0	0	1	0	0	0	0	0	0	0	0	0	0	0	0	0	0
PCDHGB2	0.505776	0.483411	1.3637	0.0109901	2.31288	0.000129375	0.719564	0.406003	0	0	1	0	0	0	1	0	0	0	0	0	0	0	0	0	0	0	0
TESPA1	0.860952	0.0771416	1.52206	0.000279287	1.36166	0.000811728	1.02629	0.0422784	0	1	0	0	0	1	0	0	0	0	0	0	0	0	0	0	0	0	0
RP1-304B14.3	1.4448	0.00360818	1.15137	0.00497093	1.55031	0.000430352	0.603318	0.334271	0	0	1	0	0	0	1	0	0	0	0	0	0	0	0	0	0	0	0
PADI4	1.18779	0.129128	0.936067	0.11638	1.99016	0.00179233	0.621398	0.566583	0	0	1	0	0	0	1	0	0	0	0	0	0	0	0	0	0	0	0
TCN1	1.23387	0.0666094	0.997439	0.0538055	1.93796	0.000626289	0.565726	0.542178	0	0	1	0	0	0	1	0	0	0	0	0	0	0	0	0	0	0	0
CFH	0.810759	0.279847	1.18006	0.0361467	1.57953	0.00697835	1.09283	0.178949	0	0	1	0	0	0	1	0	0	0	0	0	0	0	0	0	0	0	0
NAIP	1.52595	0.0203606	1.23361	0.0188031	0.911508	0.0941087	0.987804	0.190298	1	0	0	0	1	0	0	0	0	0	0	0	0	0	0	0	0	0	0
GFRA2	1.58477	2.53961e-06	0.838336	0.00211612	0.785193	0.0038136	1.25636	0.000343226	1	0	0	0	1	0	0	0	0	0	0	0	0	0	0	0	0	0	0
CD177P1	1.22988	0.116962	0.950469	0.111271	1.94505	0.00218876	0.338635	0.801874	0	0	1	0	0	0	1	0	0	0	0	0	0	0	0	0	0	0	0
CEACAM8	1.54045	0.0115744	0.777236	0.10791	1.55381	0.00244308	0.524629	0.54666	1	0	1	0	0	0	0	0	0	1	0	0	0	0	0	0	0	0	0
CD177	1.3294	0.0813743	0.877913	0.133529	1.88851	0.00233412	0.262066	0.852937	0	0	1	0	0	0	1	0	0	0	0	0	0	0	0	0	0	0	0
LYST	1.73263	0.015533	0.875093	0.122164	0.805448	0.191084	0.900754	0.304227	1	0	0	0	1	0	0	0	0	0	0	0	0	0	0	0	0	0	0
CCL8	1.69638	0.000514759	0.571656	0.145731	0.512323	0.240357	1.49646	0.00435301	1	0	0	0	1	0	0	0	0	0	0	0	0	0	0	0	0	0	0
FKBP10	0.350188	0.408683	0.756586	0.0171518	1.63912	1.72887e-05	1.41983	0.000761394	0	0	1	0	0	0	1	0	0	0	0	0	0	0	0	0	0	0	0
CXCL12	1.8007	0.00428732	0.832986	0.0981994	0.149424	0.844962	1.35997	0.0465085	1	0	0	0	1	0	0	0	0	0	0	0	0	0	0	0	0	0	0
CLEC4D	0.82736	0.205206	0.751856	0.125238	1.51492	0.00334887	0.991345	0.158829	0	0	1	0	0	0	1	0	0	0	0	0	0	0	0	0	0	0	0
OR2L5	1.64537	0.0407452	1.32341	0.0345712	0.605078	0.410267	0.509893	0.680378	1	0	0	0	1	0	0	0	0	0	0	0	0	0	0	0	0	0	0
MIR548P	2.05335	0.000538355	1.03134	0.0322172	0.487212	0.383374	0.480786	0.586382	1	0	0	0	1	0	0	0	0	0	0	0	0	0	0	0	0	0	0
MGAM	1.00408	0.08562	0.822013	0.0667008	1.76459	0.0003973	0.458789	0.576858	0	0	1	0	0	0	1	0	0	0	0	0	0	0	0	0	0	0	0
ARG1	1.17307	0.0170147	0.661312	0.088242	1.54939	0.00034687	0.645349	0.274463	0	0	1	0	0	0	1	0	0	0	0	0	0	0	0	0	0	0	0
VNN1	0.896324	0.202345	0.971588	0.0651983	1.6562	0.00298619	0.363253	0.744089	0	0	1	0	0	0	1	0	0	0	0	0	0	0	0	0	0	0	0
OR2L2	1.54521	0.0399068	1.10209	0.0586731	0.654394	0.325567	0.577481	0.591923	1	0	0	0	1	0	0	0	0	0	0	0	0	0	0	0	0	0	0
CD180	1.9466	0.00725585	0.526022	0.376248	0.361935	0.631362	0.998959	0.248883	1	0	0	0	1	0	0	0	0	0	0	0	0	0	0	0	0	0	0
LOC157562	0.936756	0.0636488	0.938843	0.0172736	1.57226	0.000302931	0.264431	0.747575	0	0	1	0	0	0	1	0	0	0	0	0	0	0	0	0	0	0	0
CRISP3	1.12655	0.11718	0.711353	0.19656	1.57382	0.005969	0.180485	0.896766	0	0	1	0	0	0	1	0	0	0	0	0	0	0	0	0	0	0	0
TSPAN2	-0.694365	0.523142	0.987063	0.215051	1.6663	0.041181	1.5668	0.168041	0	0	1	0	0	0	1	0	0	0	0	0	0	0	0	0	0	0	0
MIR1296	1.53313	0.000995004	0.564285	0.133374	0.687438	0.0800214	0.397144	0.559647	1	0	0	0	1	0	0	0	0	0	0	0	0	0	0	0	0	0	0
GPC5	-0.071421	0.931454	0.663938	0.179328	1.80917	0.000760079	0.32133	0.762224	0	0	1	0	0	0	1	0	0	0	0	0	0	0	0	0	0	0	0
KCNQ5-IT1	1.50881	0.0426444	0.536294	0.365982	0.487191	0.488077	0.00542781	0.996775	1	0	0	0	1	0	0	0	0	0	0	0	0	0	0	0	0	0	0
FOSB	0.469327	0.707374	0.210094	0.836475	-1.97542	0.0261975	0.399764	0.846783	0	0	1	0	0	0	1	0	0	0	0	0	0	0	0	0	0	0	0
DCANP1	1.30181	0.108429	-0.924713	0.135045	-1.62147	0.0115561	-1.17235	0.192994	0	0	1	0	0	0	1	0	0	0	0	0	0	0	0	0	0	0	0
AURKB	0.725188	0.454963	-0.816724	0.254782	-1.56472	0.0326014	-0.919963	0.441004	0	0	1	0	0	0	1	0	0	0	0	0	0	0	0	0	0	0	0
MYBL2	0.0624523	0.942174	-0.818671	0.0985267	-1.50063	0.00397155	-0.888377	0.226888	0	0	1	0	0	0	1	0	0	0	0	0	0	0	0	0	0	0	0
NUSAP1	0.298064	0.768295	-0.835899	0.218598	-1.66575	0.01657	-1.00755	0.343482	0	0	1	0	0	0	1	0	0	0	0	0	0	0	0	0	0	0	0
IRF8	0.511012	0.569503	-1.09765	0.0896723	-1.73992	0.00960894	-0.950784	0.356203	0	0	1	0	0	0	1	0	0	0	0	0	0	0	0	0	0	0	0
SNORD12C	-0.525322	0.578803	-0.284452	0.706391	-1.71887	0.0142618	-0.943685	0.395036	0	0	1	0	0	0	1	0	0	0	0	0	0	0	0	0	0	0	0
HIST1H2BM	-0.0938501	0.936416	-0.864859	0.212996	-1.60535	0.0237007	-1.05914	0.325687	0	0	1	0	0	0	1	0	0	0	0	0	0	0	0	0	0	0	0
MKI67	0.464484	0.703224	-1.09037	0.197112	-2.08147	0.0165157	-1.13827	0.412333	0	0	1	0	0	0	1	0	0	0	0	0	0	0	0	0	0	0	0
RNU4ATAC	-1.58084	0.119054	-1.54481	0.0455061	-0.727406	0.426731	-0.145807	0.944973	0	1	0	0	0	1	0	0	0	0	0	0	0	0	0	0	0	0	0
RNVU1-15	-0.864348	0.216034	-1.55753	0.00422722	-1.42764	0.00883638	-0.283034	0.813821	0	1	0	0	0	1	0	0	0	0	0	0	0	0	0	0	0	0	0
CCDC144B	-0.883931	0.238247	-0.699341	0.217624	-1.65905	0.00478653	-0.904498	0.296177	0	0	1	0	0	0	1	0	0	0	0	0	0	0	0	0	0	0	0
HSPA5	-0.863871	0.103668	-1.03088	0.0124421	-1.64731	0.000287951	-0.735376	0.218926	0	0	1	0	0	0	1	0	0	0	0	0	0	0	0	0	0	0	0
RAG2	-0.0431459	0.971622	-1.35831	0.0555411	-1.54162	0.0356221	-1.44817	0.15409	0	0	1	0	0	0	1	0	0	0	0	0	0	0	0	0	0	0	0
RNASE3	0.370087	0.740945	-0.964263	0.206414	-1.8983	0.0153011	-1.93063	0.0623542	0	0	1	0	0	0	1	0	0	0	0	0	0	0	0	0	0	0	0
LOC105376100	0.119142	0.898417	-1.55125	0.00749899	-1.58942	0.00703719	-1.41586	0.0670174	0	1	1	0	0	0	0	0	0	0	0	1	0	0	0	0	0	0	0
HIST1H2BL	-0.602508	0.286304	-1.10793	0.0102404	-1.59095	0.000611898	-1.14686	0.045393	0	0	1	0	0	0	1	0	0	0	0	0	0	0	0	0	0	0	0
MS4A3	0.236678	0.827516	-1.1036	0.113288	-2.01076	0.00577255	-1.60697	0.0969625	0	0	1	0	0	0	1	0	0	0	0	0	0	0	0	0	0	0	0
SNORD3A	-1.41615	0.0194445	-1.55708	0.00208825	-1.07032	0.0299207	-0.498332	0.566228	0	1	0	0	0	1	0	0	0	0	0	0	0	0	0	0	0	0	0
ARRDC3	-1.50801	0.00369505	-0.986772	0.0191134	-1.03421	0.016007	-1.02281	0.0729804	1	0	0	0	1	0	0	0	0	0	0	0	0	0	0	0	0	0	0
SNORD3B-1	-1.41521	0.0457603	-1.52293	0.00684896	-1.32313	0.0194245	-0.3123	0.800756	0	1	0	0	0	1	0	0	0	0	0	0	0	0	0	0	0	0	0
SNORD3B-2	-1.41521	0.0457603	-1.52293	0.00684896	-1.32313	0.0194245	-0.3123	0.800756	0	1	0	0	0	1	0	0	0	0	0	0	0	0	0	0	0	0	0
SNORD61	-0.784409	0.349264	-0.786037	0.210038	-1.64552	0.0109321	-1.46538	0.0884909	0	0	1	0	0	0	1	0	0	0	0	0	0	0	0	0	0	0	0
ELANE	0.658457	0.675281	-1.01268	0.369685	-2.52883	0.0254758	-1.88645	0.253229	0	0	1	0	0	0	1	0	0	0	0	0	0	0	0	0	0	0	0
HIST1H3F	-0.633252	0.376166	-1.01735	0.0548621	-1.83592	0.00128274	-1.36022	0.0600665	0	0	1	0	0	0	1	0	0	0	0	0	0	0	0	0	0	0	0
HIST1H3A	-0.583979	0.539503	-1.44081	0.0374384	-1.51261	0.0339583	-1.41134	0.153118	0	0	1	0	0	0	1	0	0	0	0	0	0	0	0	0	0	0	0
VPREB1	0.759645	0.601359	-2.00807	0.0528132	-2.3263	0.0296606	-1.41213	0.408057	0	0	1	0	0	0	1	0	0	0	0	0	0	0	0	0	0	0	0
MIR5047	-1.02282	0.135356	-1.14032	0.0297572	-1.9273	0.000719239	-0.898294	0.252769	0	0	1	0	0	0	1	0	0	0	0	0	0	0	0	0	0	0	0
PAG1	0.0461323	0.970427	-1.74582	0.0150674	-1.55546	0.0327312	-1.7565	0.0690451	0	1	1	0	0	0	0	0	0	0	0	1	0	0	0	0	0	0	0
SNORD3D	-1.55148	0.00836077	-1.77953	0.000493065	-1.26137	0.00936589	-0.431093	0.624138	1	1	0	0	0	0	0	0	1	0	0	0	0	0	0	0	0	0	0
CYGB	-0.622744	0.345708	-1.40581	0.00541442	-1.69825	0.00128274	-1.33912	0.0436014	0	0	1	0	0	0	1	0	0	0	0	0	0	0	0	0	0	0	0
LOC284454	-1.23929	0.254344	-1.15408	0.156312	-1.7784	0.0345427	-0.938951	0.513899	0	0	1	0	0	0	1	0	0	0	0	0	0	0	0	0	0	0	0
SNORD3C	-1.47824	0.0120779	-1.73231	0.000676371	-1.19724	0.0132412	-0.716273	0.327837	0	1	0	0	0	1	0	0	0	0	0	0	0	0	0	0	0	0	0
HHIP	-0.66796	0.275834	-1.44847	0.0025976	-1.64685	0.000913658	-1.37134	0.0255806	0	0	1	0	0	0	1	0	0	0	0	0	0	0	0	0	0	0	0
DUSP10	-1.54017	0.000663979	-1.12432	0.00317439	-1.0921	0.00434526	-1.39558	0.00424511	1	0	0	0	1	0	0	0	0	0	0	0	0	0	0	0	0	0	0
TSPYL5	-0.837485	0.346694	-1.16221	0.0784894	-1.9397	0.00500521	-1.359	0.14952	0	0	1	0	0	0	1	0	0	0	0	0	0	0	0	0	0	0	0
BRE-AS1	-1.64991	0.0649749	-1.41951	0.0392428	-1.56669	0.0271706	-0.666131	0.602398	0	0	1	0	0	0	1	0	0	0	0	0	0	0	0	0	0	0	0
OR7A5	-1.04681	0.0727104	-1.5803	0.00107454	-1.4064	0.00297117	-1.36137	0.0232391	0	1	0	0	0	1	0	0	0	0	0	0	0	0	0	0	0	0	0
HIST1H2BB	-0.709378	0.391611	-1.64044	0.00890036	-1.84779	0.00415883	-1.2118	0.171461	0	1	1	0	0	0	0	0	0	0	0	1	0	0	0	0	0	0	0
LEF1	0.194527	0.876764	-1.91178	0.0151144	-1.92937	0.0157734	-1.78148	0.0974619	0	1	1	0	0	0	0	0	0	0	0	1	0	0	0	0	0	0	0
SDE2	-1.24237	0.000672043	-1.35594	5.93393e-05	-1.54585	1.72887e-05	-1.34534	0.000728074	0	0	1	0	0	0	1	0	0	0	0	0	0	0	0	0	0	0	0
IGHD3-3	0.0864024	0.959044	-2.45145	0.01059	-2.11384	0.0294907	-1.1078	0.501424	0	1	1	0	0	0	0	0	0	0	0	1	0	0	0	0	0	0	0
HIST2H2BE	-1.41183	0.0530274	-1.39076	0.0151611	-1.67407	0.00453283	-1.20601	0.129714	0	0	1	0	0	0	1	0	0	0	0	0	0	0	0	0	0	0	0
HIST1H3B	-0.442054	0.726869	-1.61272	0.0619202	-2.15565	0.0158837	-1.5551	0.22548	0	0	1	0	0	0	1	0	0	0	0	0	0	0	0	0	0	0	0
GYPC	-1.33813	5.3581e-05	-1.63794	4.07054e-07	-1.54945	3.94654e-06	-1.35157	0.000183657	0	1	1	0	0	0	0	0	0	0	0	1	0	0	0	0	0	0	0
EMP1	-1.83187	0.00675532	-1.22102	0.0244927	-1.74889	0.00222766	-1.18283	0.118154	1	0	1	0	0	0	0	0	0	1	0	0	0	0	0	0	0	0	0
TNFAIP3	-1.80563	0.0689259	-1.65158	0.0313248	-2.12691	0.00753722	-0.563446	0.719785	0	1	1	0	0	0	0	0	0	0	0	1	0	0	0	0	0	0	0
SIK1	-1.39951	0.0343664	-1.64728	0.00246687	-2.0355	0.000379008	-1.25008	0.0776209	0	1	1	0	0	0	0	0	0	0	0	1	0	0	0	0	0	0	0
HIST1H2AE	-1.25135	0.0248677	-1.65876	0.000536177	-2.21779	2.28101e-05	-1.44814	0.0133207	0	1	1	0	0	0	0	0	0	0	0	1	0	0	0	0	0	0	0
CTSG	0.0440815	0.976258	-1.65589	0.0602957	-2.9638	0.00170899	-2.30289	0.0552029	0	0	1	0	0	0	1	0	0	0	0	0	0	0	0	0	0	0	0
LINC01013	0.187999	0.912548	-2.42287	0.0196306	-2.55462	0.0158587	-2.1283	0.144561	0	1	1	0	0	0	0	0	0	0	0	1	0	0	0	0	0	0	0
BLNK	0.826232	0.601153	-2.25667	0.045203	-3.13111	0.0076117	-2.48574	0.116404	0	1	1	0	0	0	0	0	0	0	0	1	0	0	0	0	0	0	0
PAX5	-0.0130376	0.995426	-2.51049	0.0481077	-2.49051	0.0592761	-2.69282	0.134217	0	1	0	0	0	1	0	0	0	0	0	0	0	0	0	0	0	0	0
EBF1	-0.162461	0.949565	-3.7612	0.0108059	-3.96477	0.00846279	-3.42088	0.0868977	0	1	1	0	0	0	0	0	0	0	0	1	0	0	0	0	0	0	0

## Sheet: Supplemental Table 5
Supplemental Table 5: Gene ontology (GO) raw data. List of all significantly (adj. p<.05) over-represented GO terms biological process (BP), molecular function (MF) and cellular compartment (CC) in ET, PV, PMF or SMF vs. HC, respectively. GO terms were separated in up- or down-regulated genes and restricted to terms with less than 500 genes.
ET vs. HC (Up)
Term	Ont	N	Up	Down	P.Up	P.Down	p_up_adj	p_dn_adj
leukocyte migration	BP	476	31	3	6.24831e-13	0.317126	1.09512e-09	1
mononuclear cell migration	BP	90	14	0	8.5579e-12	1	8.05905e-09	1
monocyte chemotaxis	BP	63	12	0	9.88164e-12	1	8.5898e-09	1
negative regulation of immune system process	BP	430	28	4	1.6736e-11	0.112748	1.30431e-08	1
cellular response to lipopolysaccharide	BP	200	19	0	1.1488e-10	1	6.48595e-08	1
leukocyte chemotaxis	BP	220	19	0	1.46897e-10	1	7.72098e-08	1
cellular response to molecule of bacterial origin	BP	211	19	0	2.3002e-10	1	1.06096e-07	1
regulation of leukocyte migration	BP	204	18	0	5.23399e-10	1	2.19062e-07	1
granulocyte activation	BP	497	29	1	6.30236e-10	0.904367	2.58981e-07	1
neutrophil degranulation	BP	476	28	1	9.98162e-10	0.893691	3.88252e-07	1
neutrophil activation involved in immune response	BP	479	28	1	1.19303e-09	0.895652	4.42028e-07	1
cellular response to biotic stimulus	BP	234	19	0	1.51816e-09	1	5.36124e-07	1
neutrophil mediated immunity	BP	490	28	1	1.79179e-09	0.900013	6.23018e-07	1
neutrophil activation	BP	491	28	1	2.48597e-09	0.901315	8.02649e-07	1
cell chemotaxis	BP	291	20	0	3.06002e-09	1	9.22125e-07	1
myeloid leukocyte migration	BP	210	17	0	4.11812e-09	1	1.16342e-06	1
positive regulation of leukocyte migration	BP	138	14	0	6.68283e-09	1	1.81974e-06	1
negative regulation of cell activation	BP	200	16	1	2.75106e-08	0.578121	6.89454e-06	1
regulation of mononuclear cell migration	BP	49	9	0	3.19756e-08	1	7.60717e-06	1
negative regulation of leukocyte activation	BP	177	15	1	3.31932e-08	0.531944	7.81458e-06	1
response to lipopolysaccharide	BP	325	20	1	3.61827e-08	0.750895	8.26025e-06	1
receptor-mediated endocytosis	BP	299	19	1	5.16681e-08	0.722964	1.14485e-05	1
response to molecule of bacterial origin	BP	342	20	1	7.19062e-08	0.765158	1.51883e-05	1
negative regulation of immune response	BP	154	13	1	1.11619e-07	0.454602	2.21289e-05	1
regulation of leukocyte chemotaxis	BP	119	12	0	1.12807e-07	1	2.21701e-05	1
regulation of immune effector process	BP	430	22	2	2.19816e-07	0.550339	4.14006e-05	1
regulation of complement activation	BP	91	10	0	2.8694e-07	1	5.14693e-05	1
regulation of tumor necrosis factor production	BP	105	11	1	3.53831e-07	0.369699	6.24761e-05	1
negative regulation of cytokine production	BP	331	18	3	4.44275e-07	0.145036	7.78377e-05	1
regulation of tumor necrosis factor superfamily cytokine production	BP	108	11	1	4.54054e-07	0.376826	7.89391e-05	1
lysosomal lumen	CC	94	10	0	6.00714e-07	1	0.000103639	1
positive regulation of leukocyte chemotaxis	BP	93	10	0	6.12904e-07	1	0.000104941	1
negative regulation of tumor necrosis factor superfamily cytokine production	BP	54	8	0	6.43485e-07	1	0.000108533	1
tumor necrosis factor production	BP	111	11	1	6.49253e-07	0.387461	0.000108695	1
regulation of macrophage activation	BP	55	8	1	7.42606e-07	0.203244	0.000121621	1
cargo receptor activity	MF	73	9	0	8.08502e-07	1	0.000130521	1
tumor necrosis factor superfamily cytokine production	BP	114	11	1	8.19105e-07	0.394389	0.000131295	1
regulation of monocyte chemotaxis	BP	25	6	0	9.3545e-07	1	0.000147847	1
chemokine activity	MF	46	7	0	1.09623e-06	1	0.000167405	1
negative regulation of immune effector process	BP	122	11	2	1.21828e-06	0.095133	0.000181147	1
regulation of humoral immune response	BP	109	10	0	1.26544e-06	1	0.000186929	1
positive regulation of mononuclear cell migration	BP	25	6	0	1.35255e-06	1	0.0001985	1
macrophage activation	BP	97	10	1	1.4294e-06	0.34756	0.000208425	1
ERK1 and ERK2 cascade	BP	303	16	1	1.91224e-06	0.691718	0.000273536	1
negative regulation of response to biotic stimulus	BP	95	10	2	2.0692e-06	0.0728774	0.000292287	1
negative regulation of innate immune response	BP	61	8	1	2.72903e-06	0.236244	0.000378398	1
positive regulation of chemotaxis	BP	141	11	0	3.26219e-06	1	0.000446469	1
granulocyte migration	BP	143	11	0	3.27923e-06	1	0.000446469	1
neutrophil migration	BP	116	10	0	3.4005e-06	1	0.000457468	1
regulation of ERK1 and ERK2 cascade	BP	285	15	1	3.77097e-06	0.666059	0.000501339	1
granulocyte chemotaxis	BP	120	10	0	4.13836e-06	1	0.000542371	1
vacuolar lumen	CC	167	12	0	4.43519e-06	1	0.000571298	1
lipopolysaccharide-mediated signaling pathway	BP	58	8	0	5.08737e-06	1	0.000645953	1
neutrophil chemotaxis	BP	97	9	0	5.33538e-06	1	0.000669917	1
regulation of metal ion transport	BP	383	17	0	5.3905e-06	1	0.000673097	1
positive regulation of monocyte chemotaxis	BP	19	5	0	5.8569e-06	1	0.000727317	1
negative regulation of tumor necrosis factor production	BP	52	7	0	5.93252e-06	1	0.000732683	1
positive regulation of ERK1 and ERK2 cascade	BP	200	12	0	8.05832e-06	1	0.000973936	1
chemokine-mediated signaling pathway	BP	85	8	0	8.10715e-06	1	0.000974626	1
chemokine receptor binding	MF	60	7	0	8.57425e-06	1	0.00100931	1
endocytic vesicle	CC	306	16	2	8.7498e-06	0.38059	0.00102463	1
lysosomal membrane	CC	354	18	1	8.91404e-06	0.80828	0.00103316	1
lytic vacuole membrane	CC	354	18	1	8.91404e-06	0.80828	0.00103316	1
negative regulation of lymphocyte activation	BP	148	11	0	9.34545e-06	1	0.00107764	1
regulation of chemotaxis	BP	220	13	1	9.45503e-06	0.593975	0.00108474	1
complement receptor activity	MF	11	4	0	1.04614e-05	1	0.00118219	1
viral entry into host cell	BP	129	10	0	1.05156e-05	1	0.0011824	1
regulation of sterol transport	BP	64	7	0	1.20993e-05	1	0.00134708	1
positive regulation of lipopolysaccharide-mediated signaling pathway	BP	9	4	0	1.2218e-05	1	0.00134745	1
apical part of cell	CC	424	17	0	1.25578e-05	1	0.00136452	1
macrophage migration	BP	53	7	0	1.29179e-05	1	0.00139692	1
T cell activation via T cell receptor contact with antigen bound to MHC molecule on antigen presenting cell	BP	10	4	0	1.31712e-05	1	0.00141754	1
lymphocyte migration	BP	109	9	0	1.39763e-05	1	0.00149706	1
vacuolar membrane	CC	404	19	1	1.46392e-05	0.847864	0.00155333	1
positive chemotaxis	BP	61	7	0	1.50092e-05	1	0.00158516	1
complement activation	BP	135	10	0	1.52551e-05	1	0.00160363	1
external side of plasma membrane	CC	387	17	0	1.58542e-05	1	0.00165889	1
complement receptor mediated signaling pathway	BP	12	4	0	1.72854e-05	1	0.00179205	1
negative regulation of leukocyte cell-cell adhesion	BP	131	10	0	1.8863e-05	1	0.00192906	1
response to chemokine	BP	93	8	0	1.90725e-05	1	0.001933	1
cellular response to chemokine	BP	93	8	0	1.90725e-05	1	0.001933	1
regulation of leukocyte cell-cell adhesion	BP	318	16	2	1.95606e-05	0.412095	0.00197361	1
response to interferon-gamma	BP	195	12	0	2.12887e-05	1	0.00212896	1
entry into host	BP	142	10	0	2.57306e-05	1	0.00250662	1
macrophage chemotaxis	BP	40	6	0	2.74813e-05	1	0.0026543	1
regulation of endocytosis	BP	202	12	1	3.06331e-05	0.579378	0.00290899	1
phosphatidylcholine metabolic process	BP	83	8	0	3.27032e-05	1	0.00307968	1
negative regulation of T cell activation	BP	112	9	0	3.34503e-05	1	0.00313697	1
negative regulation of macrophage derived foam cell differentiation	BP	13	4	0	3.48738e-05	1	0.00323026	1
endolysosome lumen	CC	5	3	0	3.58649e-05	1	0.0033085	1
negative regulation of defense response	BP	250	13	3	3.8555e-05	0.0830938	0.00351363	1
cellular response to interferon-gamma	BP	176	11	0	4.15797e-05	1	0.00375897	1
regulation of fatty acid metabolic process	BP	97	8	0	4.20265e-05	1	0.00378422	1
lipase activity	MF	123	9	0	4.27736e-05	1	0.00383621	1
eosinophil chemotaxis	BP	18	4	0	4.45841e-05	1	0.00396711	1
regulation of plasma lipoprotein particle levels	BP	99	8	0	4.74504e-05	1	0.00418917	1
regulation of lipopolysaccharide-mediated signaling pathway	BP	25	5	0	5.13537e-05	1	0.00449862	1
cellular response to amyloid-beta	BP	45	6	0	5.21016e-05	1	0.00454652	1
cellular response to hepatocyte growth factor stimulus	BP	17	4	0	5.61801e-05	1	0.00486485	1
phospholipase D activity	MF	5	3	0	5.95786e-05	1	0.00511991	1
leukocyte cell-cell adhesion	BP	351	16	3	6.00194e-05	0.201146	0.00513825	1
negative regulation of neuron death	BP	205	11	0	6.11423e-05	1	0.00521463	1
vestibulocochlear nerve morphogenesis	BP	7	3	0	6.14458e-05	1	0.00522081	1
CCR chemokine receptor binding	MF	38	5	0	6.62951e-05	1	0.00554939	1
regulation of neuron death	BP	314	14	0	7.27833e-05	1	0.00602331	1
regulation of macrophage derived foam cell differentiation	BP	32	5	0	7.33614e-05	1	0.00602331	1
organic acid binding	MF	210	11	0	7.35342e-05	1	0.00602331	1
fatty acid biosynthetic process	BP	170	10	0	7.72995e-05	1	0.00630703	1
negative regulation of neuron apoptotic process	BP	145	9	0	7.76476e-05	1	0.00631264	1
positive regulation of cell adhesion	BP	416	17	3	7.96861e-05	0.255539	0.00643209	1
adaptive immune response based on somatic recombination of immune receptors built from immunoglobulin superfamily domains	BP	320	15	1	8.47754e-05	0.762955	0.00677035	1
lymphocyte chemotaxis	BP	60	6	0	8.62606e-05	1	0.00686471	1
iron ion transport	BP	76	7	0	8.83217e-05	1	0.00700407	1
response to iron ion	BP	33	5	0	8.91512e-05	1	0.00702623	1
import into cell	BP	226	11	0	8.9223e-05	1	0.00702623	1
cholesterol efflux	BP	58	6	0	9.14987e-05	1	0.00717635	1
phospholipase C-activating G protein-coupled receptor signaling pathway	BP	101	7	1	9.17643e-05	0.273096	0.00717635	1
regulation of transporter activity	BP	276	12	0	9.24511e-05	1	0.00720513	1
movement in host environment	BP	164	10	0	9.70056e-05	1	0.0074909	1
response to hepatocyte growth factor	BP	19	4	0	9.71123e-05	1	0.0074909	1
phosphatidylcholine catabolic process	BP	15	4	0	0.000100507	1	0.00772636	1
receptor complex	CC	424	15	0	0.000102108	1	0.00782285	1
ficolin-1-rich granule	CC	124	9	1	0.000105025	0.431747	0.00796534	1
ficolin-1-rich granule lumen	CC	124	9	1	0.000105025	0.431747	0.00796534	1
import across plasma membrane	BP	155	9	0	0.000106253	1	0.00803153	1
sterol transport	BP	110	8	0	0.000106649	1	0.00803455	1
negative regulation of response to external stimulus	BP	412	16	3	0.000107878	0.220977	0.00810019	1
secretory granule membrane	CC	298	14	0	0.000110138	1	0.00823646	1
negative regulation of leukocyte proliferation	BP	82	7	0	0.000110777	1	0.00823646	1
regulation of T cell proliferation	BP	161	10	0	0.000110786	1	0.00823646	1
regulation of cholesterol transport	BP	63	6	0	0.000119791	1	0.00884772	1
apoptotic cell clearance	BP	51	6	0	0.00012454	1	0.00916849	1
endosome membrane	CC	478	19	2	0.000126789	0.645465	0.00930379	1
negative regulation of extrinsic apoptotic signaling pathway	BP	105	8	0	0.000127829	1	0.00934971	1
regulation of lipid transport	BP	123	8	0	0.000132368	1	0.00964161	1
response to amyloid-beta	BP	56	6	0	0.000132768	1	0.00964161	1
regulation of cholesterol efflux	BP	40	5	0	0.000134713	1	0.00971284	1
vestibulocochlear nerve development	BP	10	3	0	0.000134942	1	0.00971284	1
macrophage derived foam cell differentiation	BP	37	5	0	0.00013937	1	0.00996805	1
foam cell differentiation	BP	37	5	0	0.00013937	1	0.00996805	1
regulation of cholesterol storage	BP	18	4	0	0.000150507	1	0.01063	1
humoral immune response	BP	321	13	1	0.00015329	0.692755	0.0107593	1
eosinophil migration	BP	22	4	0	0.000156068	1	0.0108867	1
T cell activation	BP	471	18	4	0.000164157	0.147926	0.0113651	1
negative regulation of complement activation	BP	9	3	0	0.000170231	1	0.0117298	1
tertiary granule	CC	160	10	0	0.000173499	1	0.0119181	1
receptor ligand activity	MF	461	14	1	0.000174017	0.742349	0.0119181	1
late endosome	CC	264	13	0	0.000179456	1	0.0122165	1
leukocyte apoptotic process	BP	107	8	0	0.00018006	1	0.0122209	1
regulation of angiogenesis	BP	364	14	1	0.000181693	0.745188	0.0122947	1
lipid catabolic process	BP	334	14	0	0.000184243	1	0.0124113	1
negative regulation of T cell proliferation	BP	60	6	0	0.000190037	1	0.0127449	1
negative regulation of cell migration	BP	321	13	2	0.000191331	0.33706	0.0127737	1
calcium-independent phospholipase A2 activity	MF	8	3	0	0.000196542	1	0.0130649	1
signaling receptor activator activity	MF	466	14	1	0.000204008	0.747827	0.0134818	1
negative regulation of locomotion	BP	368	14	3	0.000209141	0.158563	0.0137465	1
regulation of response to biotic stimulus	BP	399	16	3	0.000209514	0.247415	0.0137465	1
vestibulocochlear nerve structural organization	BP	2	2	0	0.000211053	1	0.0137465	1
ganglion morphogenesis	BP	2	2	0	0.000211053	1	0.0137465	1
dorsal root ganglion morphogenesis	BP	2	2	0	0.000211053	1	0.0137465	1
collagen-containing extracellular matrix	CC	420	14	1	0.000213829	0.750003	0.0138474	1
early endosome	CC	356	15	2	0.000219052	0.461827	0.0141451	1
regulation of leukocyte apoptotic process	BP	85	7	0	0.000221175	1	0.0142415	1
carboxylic acid binding	MF	200	10	0	0.000225727	1	0.0144114	1
apical plasma membrane	CC	352	13	0	0.000226607	1	0.0144269	1
regulation of leukocyte differentiation	BP	284	13	3	0.000230816	0.124177	0.0146125	1
regulation of lipid localization	BP	159	9	0	0.000235244	1	0.0148392	1
negative regulation of cellular component movement	BP	371	14	2	0.000237	0.406037	0.0148533	1
organic hydroxy compound transport	BP	257	11	1	0.000237248	0.599544	0.0148533	1
regulation of endothelial cell migration	BP	213	10	0	0.000247662	1	0.0153479	1
cholesterol storage	BP	20	4	0	0.000255501	1	0.0157775	1
regulation of T cell activation	BP	321	14	2	0.000257628	0.411361	0.0158224	1
scavenger receptor activity	MF	47	5	0	0.000264166	1	0.01618	1
basolateral plasma membrane	CC	242	11	0	0.000267169	1	0.0163197	1
viral life cycle	BP	330	14	0	0.000269083	1	0.0163923	1
cholesterol transport	BP	97	7	0	0.000282577	1	0.0171221	1
tissue remodeling	BP	171	9	0	0.000289973	1	0.0175232	1
neuron death	BP	353	14	0	0.00029903	1	0.0179744	1
positive regulation of macrophage activation	BP	26	4	0	0.000305497	1	0.0182763	1
monocarboxylic acid biosynthetic process	BP	243	11	0	0.00030646	1	0.0182763	1
negative regulation of cell motility	BP	336	13	2	0.000306479	0.358815	0.0182763	1
animal organ regeneration	BP	74	6	0	0.000312371	1	0.0185787	1
negative regulation of transport	BP	459	16	1	0.000313587	0.83521	0.018602	1
negative regulation of cell-cell adhesion	BP	184	10	1	0.00031782	0.550002	0.0187547	1
calcium-mediated signaling	BP	213	10	0	0.000320327	1	0.0188534	1
fat cell differentiation	BP	231	11	2	0.00033846	0.245762	0.0198175	1
specific granule	CC	160	10	0	0.000343166	1	0.0200314	1
positive regulation of smooth muscle cell migration	BP	45	5	0	0.000343887	1	0.0200314	1
cytokine activity	MF	230	9	1	0.000347033	0.480954	0.020111	1
regulation of cell-cell adhesion	BP	425	16	3	0.00034926	0.269071	0.0201883	1
cellular response to iron ion	BP	11	3	0	0.00035478	1	0.020403	1
calcium ion homeostasis	BP	455	15	1	0.000356883	0.805857	0.0204719	1
regulation of neuron apoptotic process	BP	210	10	0	0.000360457	1	0.0206245	1
phospholipase activity	MF	98	7	0	0.000368078	1	0.0209545	1
bone mineralization	BP	112	7	1	0.00037467	0.330863	0.0212762	1
negative regulation of immunological synapse formation	BP	2	2	0	0.000398065	1	0.022548	1
regulation of macrophage migration	BP	41	5	0	0.000405654	1	0.0229205	1
chemoattractant activity	MF	31	4	0	0.000409552	1	0.023083	1
Cdc42 protein signal transduction	BP	14	3	0	0.000412742	1	0.0232049	1
negative regulation of interleukin-18 production	BP	4	2	0	0.000413893	1	0.0232119	1
regulation of epithelial cell proliferation	BP	370	13	3	0.000417162	0.140836	0.0232446	1
biomineral tissue development	BP	156	8	1	0.000417562	0.415297	0.0232446	1
biomineralization	BP	156	8	1	0.000417562	0.415297	0.0232446	1
virus receptor activity	MF	70	6	0	0.000421828	1	0.023258	1
exogenous protein binding	MF	70	6	0	0.000421828	1	0.023258	1
regulation of sensory perception of pain	BP	33	4	0	0.000421918	1	0.023258	1
synapse pruning	BP	11	3	0	0.00042972	1	0.0235676	1
primary lysosome	CC	148	9	0	0.000430663	1	0.0235676	1
azurophil granule	CC	148	9	0	0.000430663	1	0.0235676	1
ether metabolic process	BP	24	4	0	0.000438462	1	0.0238788	1
negative regulation of humoral immune response	BP	13	3	0	0.000439901	1	0.0238995	1
complement component C1 complex	CC	2	2	0	0.000445731	1	0.0241582	1
T cell proliferation	BP	189	10	0	0.000447708	1	0.0242073	1
regulation of endothelial cell proliferation	BP	162	8	1	0.000451633	0.418825	0.0243612	1
negative regulation of leukocyte migration	BP	44	5	0	0.000455352	1	0.0244673	1
regulation of vasculature development	BP	404	14	1	0.000455765	0.776514	0.0244673	1
G protein-coupled receptor binding	MF	276	11	2	0.000457616	0.25763	0.0245085	1
positive regulation of endocytosis	BP	99	7	0	0.000461159	1	0.0246398	1
negative regulation of response to tumor cell	BP	2	2	0	0.000483824	1	0.0255187	1
negative regulation of immune response to tumor cell	BP	2	2	0	0.000483824	1	0.0255187	1
negative regulation of natural killer cell mediated immune response to tumor cell	BP	2	2	0	0.000483824	1	0.0255187	1
negative regulation of natural killer cell mediated cytotoxicity directed against tumor cell target	BP	2	2	0	0.000483824	1	0.0255187	1
regulation of transcytosis	BP	2	2	0	0.00048551	1	0.0255187	1
positive regulation of transcytosis	BP	2	2	0	0.00048551	1	0.0255187	1
phospholipid binding	MF	439	16	2	0.000501971	0.558624	0.0260963	1
gonadotrophin-releasing hormone neuronal migration to the hypothalamus	BP	3	2	0	0.000503429	1	0.0260963	1
hypothalamic tangential migration using cell-axon interactions	BP	3	2	0	0.000503429	1	0.0260963	1
facioacoustic ganglion development	BP	3	2	0	0.000503429	1	0.0260963	1
negative regulation of leukocyte degranulation	BP	12	3	0	0.000505745	1	0.0261564	1
positive regulation of ion transport	BP	275	11	0	0.00050691	1	0.0261568	1
regulation of sensory perception	BP	34	4	0	0.000524907	1	0.0269977	1
positive regulation of epithelial cell proliferation	BP	201	9	2	0.000527698	0.152967	0.0269977	1
positive regulation of sterol transport	BP	28	4	0	0.000527984	1	0.0269977	1
positive regulation of cholesterol transport	BP	28	4	0	0.000527984	1	0.0269977	1
sensory neuron axon guidance	BP	3	2	0	0.000531571	1	0.0271197	1
regulation of leukocyte proliferation	BP	233	11	0	0.00053859	1	0.0274159	1
regulation of fatty acid biosynthetic process	BP	54	5	0	0.000563491	1	0.0284909	1
negative regulation of complement activation, alternative pathway	BP	3	2	0	0.00057042	1	0.0287769	1
negative regulation of myeloid dendritic cell activation	BP	3	2	0	0.000581139	1	0.0292524	1
negative regulation of leukocyte mediated immunity	BP	52	5	0	0.000598388	1	0.0298858	1
negative regulation of cholesterol storage	BP	10	3	0	0.000599687	1	0.0298858	1
negative regulation of lymphocyte proliferation	BP	75	6	0	0.000599981	1	0.0298858	1
endosome lumen	CC	35	4	0	0.000600335	1	0.0298858	1
negative regulation of mononuclear cell proliferation	BP	76	6	0	0.00061224	1	0.0304115	1
immunoglobulin binding	MF	24	4	0	0.000623435	1	0.0308997	1
phospholipid homeostasis	BP	13	3	0	0.000625884	1	0.0309532	1
hypothalamus cell migration	BP	4	2	0	0.000636641	1	0.031348	1
regulation of fatty acid oxidation	BP	31	4	0	0.000644705	1	0.031676	1
T cell activation involved in immune response	BP	109	7	1	0.000666513	0.358357	0.0326058	1
IgG binding	MF	11	3	0	0.000676107	1	0.0329325	1
interaction with host	BP	206	10	0	0.000683126	1	0.0332029	1
divalent inorganic cation transport	BP	463	15	0	0.000700116	1	0.033676	1
neuroinflammatory response	BP	76	6	1	0.000701799	0.277311	0.033676	1
trunk segmentation	BP	4	2	0	0.000704781	1	0.033676	1
trunk neural crest cell migration	BP	4	2	0	0.000704781	1	0.033676	1
ventral trunk neural crest cell migration	BP	4	2	0	0.000704781	1	0.033676	1
sympathetic neuron projection extension	BP	4	2	0	0.000704781	1	0.033676	1
sympathetic neuron projection guidance	BP	4	2	0	0.000704781	1	0.033676	1
G protein-coupled purinergic nucleotide receptor signaling pathway	BP	13	3	0	0.000713805	1	0.0339636	1
G protein-coupled purinergic nucleotide receptor activity	MF	13	3	0	0.000713805	1	0.0339636	1
negative regulation of interleukin-6 production	BP	61	5	1	0.000716286	0.193604	0.0340101	1
negative regulation of cell adhesion	BP	286	12	2	0.000724942	0.340964	0.0343489	1
regulation of lymphocyte activation	BP	473	17	2	0.000729731	0.629773	0.0345035	1
regeneration	BP	193	9	2	0.000743208	0.165282	0.0350673	1
positive regulation of cytosolic calcium ion concentration involved in phospholipase C-activating G protein-coupled signaling pathway	BP	33	4	1	0.000750489	0.11828	0.0353112	1
regulation of cytokine activity	BP	4	2	0	0.000751502	1	0.0353112	1
lipopolysaccharide binding	MF	31	4	0	0.000762336	1	0.035746	1
phospholipid catabolic process	BP	48	5	0	0.000771782	1	0.036114	1
purinergic nucleotide receptor signaling pathway	BP	31	4	0	0.000788396	1	0.0368152	1
trigeminal ganglion development	BP	5	2	0	0.000808515	1	0.0374747	1
regulation of transcription from RNA polymerase II promoter in response to iron	BP	3	2	0	0.000812484	1	0.0375521	1
regulation of small GTPase mediated signal transduction	BP	314	13	0	0.000819603	1	0.0378038	1
blastoderm segmentation	BP	19	3	0	0.000842437	1	0.038699	1
regulation of ion transmembrane transport	BP	473	14	0	0.000867022	1	0.0395858	1
plasma lipoprotein particle	CC	35	4	0	0.000870499	1	0.0395858	1
lipoprotein particle	CC	35	4	0	0.000870499	1	0.0395858	1
hypothalamus gonadotrophin-releasing hormone neuron differentiation	BP	4	2	0	0.00090402	1	0.0407819	1
hypothalamus gonadotrophin-releasing hormone neuron development	BP	4	2	0	0.00090402	1	0.0407819	1
regulation of hemopoiesis	BP	459	16	4	0.00091118	0.135031	0.0410231	1
cellular calcium ion homeostasis	BP	443	14	1	0.000918613	0.800286	0.0412755	1
endothelial cell proliferation	BP	177	8	1	0.000923323	0.454306	0.0414048	1
cytokine receptor binding	MF	256	10	1	0.000934047	0.599127	0.0418028	1
amide binding	MF	365	13	1	0.000951036	0.761807	0.0423952	1
negative regulation of myeloid leukocyte differentiation	BP	51	5	1	0.000986786	0.207802	0.0439023	1
regulation of lymphocyte proliferation	BP	212	10	0	0.00101834	1	0.0450861	1
divalent inorganic cation homeostasis	BP	497	15	1	0.00101938	0.837748	0.0450861	1
lymphocyte activation involved in immune response	BP	183	9	1	0.00103565	0.537086	0.0457163	1
negative regulation of lipid localization	BP	59	5	0	0.00105004	1	0.046261	1
small GTPase mediated signal transduction	BP	496	17	0	0.00105405	1	0.0463474	1
negative regulation of dendritic cell antigen processing and presentation	BP	4	2	0	0.00106405	1	0.0466962	1
regulation of complement activation, alternative pathway	BP	5	2	0	0.00107805	1	0.047219	1
regulation of mononuclear cell proliferation	BP	214	10	0	0.00108565	1	0.04746	1
late endosome membrane	CC	130	8	0	0.00109693	1	0.0478605	1
glycerophospholipid catabolic process	BP	31	4	0	0.00110275	1	0.0479294	1
fatty acid metabolic process	BP	385	14	0	0.00110506	1	0.0479377	1
neural crest cell migration involved in autonomic nervous system development	BP	6	2	0	0.00112232	1	0.0484999	1
regulation of calcium ion transport	BP	243	10	0	0.00112609	1	0.0485702	1
PV vs. HC (Up)
Term	Ont	N	Up	Down	P.Up	P.Down	p_up_adj	p_dn_adj
regulation of tube diameter	BP	141	16	2	5.84411e-08	0.733937	3.99068e-05	1
regulation of blood vessel diameter	BP	141	16	2	5.84411e-08	0.733937	3.99068e-05	1
regulation of tube size	BP	142	16	2	6.17998e-08	0.735842	3.99068e-05	1
vascular process in circulatory system	BP	188	18	3	1.86855e-07	0.692253	8.79816e-05	1
ERK1 and ERK2 cascade	BP	303	23	6	4.41298e-07	0.537431	0.000160867	1
myeloid cell homeostasis	BP	149	17	3	5.68053e-07	0.676107	0.000203787	1
homeostasis of number of cells	BP	250	22	5	1.05524e-06	0.685247	0.000326705	1
response to iron ion	BP	33	8	0	1.20313e-06	1	0.000357789	1
erythrocyte homeostasis	BP	124	15	2	1.53831e-06	0.794882	0.000441784	1
regulation of ERK1 and ERK2 cascade	BP	285	21	6	2.06955e-06	0.473047	0.00056354	1
positive regulation of ERK1 and ERK2 cascade	BP	200	17	2	2.15972e-06	0.894013	0.000581092	1
negative regulation of extrinsic apoptotic signaling pathway	BP	105	13	2	2.44507e-06	0.670269	0.000650129	1
regulation of body fluid levels	BP	489	29	8	3.81256e-06	0.758385	0.000972521	1
blood coagulation	BP	322	23	4	3.82967e-06	0.904226	0.000972521	1
neutrophil mediated immunity	BP	490	32	3	4.29438e-06	0.9993	0.00106656	1
leukocyte migration	BP	476	29	8	4.51047e-06	0.767381	0.00110806	1
coagulation	BP	327	23	4	4.56132e-06	0.908419	0.0011085	1
neutrophil activation	BP	491	32	3	4.61527e-06	0.999324	0.00110968	1
hemostasis	BP	327	23	4	5.03951e-06	0.910869	0.00119893	1
myeloid cell differentiation	BP	392	27	7	5.51281e-06	0.787073	0.00129786	1
granulocyte activation	BP	497	32	3	5.937e-06	0.999403	0.00138332	1
IgG binding	MF	11	5	0	6.36802e-06	1	0.00146861	1
regulation of complement activation	BP	91	11	1	6.44746e-06	0.833459	0.00147191	1
neutrophil degranulation	BP	476	31	3	6.6984e-06	0.99909	0.00151391	1
neutrophil activation involved in immune response	BP	479	31	3	7.76023e-06	0.999153	0.00167037	1
erythrocyte differentiation	BP	116	13	2	1.74262e-05	0.762873	0.00351651	1
hemoglobin alpha binding	MF	3	3	0	2.56244e-05	1	0.00478625	1
regulation of humoral immune response	BP	109	11	1	3.06062e-05	0.8784	0.0054467	1
iron ion homeostasis	BP	82	10	1	4.11749e-05	0.836938	0.00690051	1
platelet activation	BP	156	14	3	4.1218e-05	0.661215	0.00690051	1
negative regulation of blood vessel diameter	BP	85	9	2	5.36834e-05	0.435814	0.00825373	1
cargo receptor activity	MF	73	9	1	5.85662e-05	0.781612	0.00876592	1
complement receptor activity	MF	11	4	0	6.85435e-05	1	0.00974309	1
porphyrin-containing compound metabolic process	BP	37	7	0	7.34509e-05	1	0.0101844	1
regulation of immune effector process	BP	430	25	7	7.68826e-05	0.814303	0.0105311	1
temperature homeostasis	BP	174	14	3	8.0162e-05	0.699876	0.0108488	1
external side of plasma membrane	CC	387	22	3	8.52098e-05	0.982443	0.0111967	1
alcohol metabolic process	BP	377	23	5	8.78683e-05	0.913106	0.0112198	1
complement receptor mediated signaling pathway	BP	12	4	0	0.000106374	1	0.0127204	1
cellular response to iron ion	BP	11	4	0	0.000108805	1	0.0129427	1
iron ion transport	BP	76	9	1	0.000112839	0.809325	0.0132827	1
protoporphyrinogen IX biosynthetic process	BP	9	4	0	0.000135521	1	0.0152383	1
transition metal ion homeostasis	BP	132	12	1	0.000146544	0.947632	0.0160779	1
response to insulin	BP	274	18	5	0.000148187	0.687001	0.0161018	1
blood microparticle	CC	132	11	2	0.000157496	0.714512	0.0168758	1
vasoconstriction	BP	78	8	2	0.000165335	0.389981	0.0175434	1
entry into host	BP	142	12	1	0.000187936	0.951316	0.019307	1
negative regulation of transport	BP	459	24	9	0.0002007	0.570501	0.0203409	1
vascular associated smooth muscle cell migration	BP	42	6	0	0.000204192	1	0.0204122	1
regulation of vascular associated smooth muscle cell migration	BP	42	6	0	0.000204192	1	0.0204122	1
heme metabolic process	BP	30	6	0	0.000204201	1	0.0204122	1
receptor complex	CC	424	21	8	0.000205669	0.477227	0.0204122	1
regulation of extrinsic apoptotic signaling pathway	BP	159	13	6	0.000219375	0.137828	0.0215569	1
phospholipid catabolic process	BP	48	7	1	0.000243024	0.668607	0.0236749	1
virus receptor activity	MF	70	8	0	0.00028097	1	0.0270222	1
exogenous protein binding	MF	70	8	0	0.00028097	1	0.0270222	1
regulation of hemopoiesis	BP	459	25	7	0.000283934	0.874573	0.0270767	1
primary alcohol metabolic process	BP	93	9	0	0.000285239	1	0.0270869	1
protoporphyrinogen IX metabolic process	BP	11	4	0	0.000291056	1	0.0275236	1
viral entry into host cell	BP	129	11	1	0.000293933	0.93399	0.0276799	1
regulation of erythrocyte differentiation	BP	48	7	0	0.000300342	1	0.0281639	1
positive regulation of blood vessel diameter	BP	59	7	0	0.000301564	1	0.0281639	1
N-acylethanolamine metabolic process	BP	5	3	0	0.00030887	1	0.0287275	1
organic acid binding	MF	210	14	3	0.000322991	0.780017	0.0297422	1
complement activation	BP	135	11	2	0.000323728	0.757008	0.0297422	1
apoptotic cell clearance	BP	51	7	0	0.000328442	1	0.0300531	1
copper ion import	BP	6	3	0	0.000371499	1	0.0322932	1
signal transduction in absence of ligand	BP	73	8	4	0.000377079	0.0664461	0.0325281	1
extrinsic apoptotic signaling pathway in absence of ligand	BP	73	8	4	0.000377079	0.0664461	0.0325281	1
positive regulation of small GTPase mediated signal transduction	BP	74	8	1	0.000417859	0.791275	0.035239	1
regulation of GTPase activity	BP	457	25	5	0.00042526	0.977641	0.0357298	1
lysosomal lumen	CC	94	9	0	0.000438778	1	0.0365934	1
iron coordination entity transport	BP	14	4	0	0.00045518	1	0.0377303	1
immunoglobulin binding	MF	24	5	0	0.000455748	1	0.0377303	1
scavenger receptor activity	MF	47	6	1	0.0004643	0.58215	0.0382979	1
negative regulation of cell activation	BP	200	14	6	0.000479541	0.25642	0.0391267	1
small GTPase mediated signal transduction	BP	496	26	7	0.000486164	0.924345	0.0393824	1
positive regulation of cold-induced thermogenesis	BP	97	9	3	0.000504973	0.320273	0.0406152	1
negative regulation of immune system process	BP	430	23	10	0.000544737	0.447013	0.0433507	1
regulation of small GTPase mediated signal transduction	BP	314	19	5	0.000561681	0.831973	0.0443866	1
regulation of endocytosis	BP	202	14	4	0.000576276	0.635514	0.0446041	1
cellular response to lipopolysaccharide	BP	200	14	3	0.000633721	0.818657	0.0480628	1
hemoglobin binding	MF	7	3	0	0.000658157	1	0.0497492	1
PMF vs. HC (Up)
Term	Ont	N	Up	Down	P.Up	P.Down	p_up_adj	p_dn_adj
neutrophil activation	BP	491	67	17	4.53278e-20	0.508902	1.13828e-16	1
granulocyte activation	BP	497	67	17	8.50277e-20	0.528436	1.6187e-16	1
neutrophil mediated immunity	BP	490	66	17	1.65943e-19	0.503677	2.50032e-16	1
neutrophil degranulation	BP	476	65	17	1.84424e-19	0.461154	2.60511e-16	1
neutrophil activation involved in immune response	BP	479	65	17	2.63355e-19	0.47249	3.50123e-16	1
tertiary granule	CC	160	30	2	1.22751e-13	0.969794	7.30077e-11	1
specific granule	CC	160	29	3	2.41773e-12	0.917228	1.24189e-09	1
leukocyte migration	BP	476	47	11	2.50151e-12	0.778882	1.25637e-09	1
secretory granule membrane	CC	298	38	5	3.92999e-12	0.957836	1.88982e-09	1
complement receptor activity	MF	11	7	0	3.44042e-09	1	1.07996e-06	1
regulation of immune effector process	BP	430	39	13	5.82003e-09	0.481039	1.68639e-06	1
complement receptor mediated signaling pathway	BP	12	7	0	9.51463e-09	1	2.62244e-06	1
cell-cell adhesion via plasma-membrane adhesion molecules	BP	247	21	4	5.05473e-08	0.666591	1.20255e-05	1
negative regulation of leukocyte activation	BP	177	22	4	5.59119e-08	0.748172	1.30275e-05	1
tertiary granule membrane	CC	71	15	1	6.15127e-08	0.916719	1.41862e-05	1
leukocyte chemotaxis	BP	220	24	5	6.54792e-08	0.714473	1.49484e-05	1
specific granule membrane	CC	91	17	2	8.65157e-08	0.837153	1.93598e-05	1
ficolin-1-rich granule membrane	CC	57	13	1	1.00131e-07	0.849335	2.21869e-05	1
negative regulation of cell activation	BP	200	23	5	1.07675e-07	0.67485	2.36268e-05	1
positive regulation of leukocyte degranulation	BP	25	9	1	1.89721e-07	0.579987	3.89807e-05	1
cell chemotaxis	BP	291	27	8	2.60506e-07	0.527471	4.86654e-05	1
positive regulation of myeloid leukocyte mediated immunity	BP	34	10	2	3.03036e-07	0.317287	5.61387e-05	1
negative regulation of lymphocyte activation	BP	148	19	3	3.11533e-07	0.804134	5.72436e-05	1
homophilic cell adhesion via plasma membrane adhesion molecules	BP	140	14	3	4.61818e-07	0.420563	8.28376e-05	1
RAGE receptor binding	MF	11	6	1	5.46051e-07	0.283832	9.64164e-05	1
immune receptor activity	MF	132	16	1	6.53508e-07	0.961809	0.000114496	1
IgG binding	MF	11	6	0	7.38299e-07	1	0.000128356	1
leukocyte cell-cell adhesion	BP	351	31	6	8.90149e-07	0.952339	0.000153574	1
regulation of leukocyte degranulation	BP	47	11	2	9.44823e-07	0.46962	0.000160556	1
immunoglobulin binding	MF	24	8	0	1.45906e-06	1	0.000244269	1
regulation of leukocyte mediated immunity	BP	204	22	5	1.68425e-06	0.741398	0.000279895	1
regulation of ERK1 and ERK2 cascade	BP	285	24	8	1.76355e-06	0.417868	0.000290934	1
neutrophil migration	BP	116	15	2	2.25475e-06	0.824969	0.000361415	1
collagen-containing extracellular matrix	CC	420	26	6	4.12764e-06	0.852001	0.000623132	1
reactive oxygen species metabolic process	BP	266	24	6	5.56336e-06	0.777905	0.000812198	1
ERK1 and ERK2 cascade	BP	303	24	9	5.83863e-06	0.353582	0.000842253	1
positive regulation of inflammatory response	BP	151	16	3	5.85079e-06	0.735313	0.000842253	1
neutrophil chemotaxis	BP	97	13	2	5.96075e-06	0.733328	0.000847289	1
regulation of myeloid leukocyte mediated immunity	BP	58	11	3	6.83296e-06	0.294707	0.000959203	1
granulocyte migration	BP	143	16	3	6.99244e-06	0.745744	0.000975531	1
regulation of complement activation	BP	91	12	0	7.51072e-06	1	0.00104141	1
positive regulation of regulated secretory pathway	BP	55	10	1	7.86113e-06	0.795369	0.0010703	1
myeloid leukocyte migration	BP	210	20	3	8.16386e-06	0.930531	0.00110486	1
T cell activation	BP	471	35	10	8.33676e-06	0.895794	0.00111491	1
cargo receptor activity	MF	73	11	0	8.62176e-06	1	0.00114624	1
positive regulation of ERK1 and ERK2 cascade	BP	200	18	2	9.16056e-06	0.956026	0.00121075	1
superoxide metabolic process	BP	71	11	1	1.25479e-05	0.868249	0.00161133	1
specific granule lumen	CC	62	11	1	1.33727e-05	0.87314	0.00168848	1
granulocyte chemotaxis	BP	120	14	3	1.34612e-05	0.621659	0.0016902	1
superoxide-generating NAD(P)H oxidase activity	MF	13	5	0	1.42238e-05	1	0.00177609	1
macrophage activation	BP	97	13	1	1.60028e-05	0.943909	0.00198107	1
TRAIL binding	MF	5	4	0	1.72095e-05	1	0.00209114	1
regulation of regulated secretory pathway	BP	159	16	4	1.98035e-05	0.605827	0.00239347	1
positive regulation of exocytosis	BP	90	12	1	2.28543e-05	0.922039	0.00270344	1
positive regulation of leukocyte migration	BP	138	15	2	2.30372e-05	0.895622	0.00270344	1
positive regulation of immune effector process	BP	213	20	4	2.34638e-05	0.871651	0.00273353	1
acute inflammatory response	BP	109	12	1	2.43317e-05	0.921029	0.00280572	1
regulation of cell killing	BP	89	12	0	2.52164e-05	1	0.00286983	1
regulation of leukocyte cell-cell adhesion	BP	318	26	4	2.52687e-05	0.986304	0.00286983	1
tertiary granule lumen	CC	55	10	1	2.59623e-05	0.839224	0.00293387	1
cell killing	BP	163	16	3	2.8773e-05	0.809446	0.0032193	1
T cell activation involved in immune response	BP	109	13	0	2.89363e-05	1	0.00322162	1
positive regulation of leukocyte mediated immunity	BP	131	15	4	3.39264e-05	0.555502	0.00372218	1
negative regulation of immune system process	BP	430	31	14	3.61889e-05	0.377668	0.00389712	1
receptor complex	CC	424	25	4	3.62106e-05	0.980908	0.00389712	1
regulation of humoral immune response	BP	109	12	0	3.87994e-05	1	0.00415595	1
primary alcohol metabolic process	BP	93	11	3	4.33462e-05	0.392293	0.00457788	1
negative regulation of extrinsic apoptotic signaling pathway	BP	105	13	5	4.47512e-05	0.201956	0.00468251	1
phospholipase C-activating G protein-coupled receptor signaling pathway	BP	101	10	1	4.60697e-05	0.847415	0.00479826	1
pantetheine hydrolase activity	MF	3	3	0	4.66606e-05	1	0.00483751	1
positive regulation of defense response	BP	373	27	13	4.78825e-05	0.242311	0.00491906	1
integrin-mediated signaling pathway	BP	103	13	1	4.88526e-05	0.959414	0.00498058	1
regulation of angiogenesis	BP	364	24	5	5.20373e-05	0.937598	0.00527397	1
extrinsic component of membrane	CC	291	23	12	5.25166e-05	0.120728	0.00529879	1
superoxide anion generation	BP	35	7	0	5.44347e-05	1	0.0054679	1
negative regulation of T cell activation	BP	112	13	0	5.78756e-05	1	0.00578781	1
hemoglobin binding	MF	7	4	0	6.00988e-05	1	0.00595742	1
potassium ion export across plasma membrane	BP	18	5	2	6.10636e-05	0.0595582	0.00602663	1
negative regulation of leukocyte cell-cell adhesion	BP	131	14	1	7.09635e-05	0.976946	0.00694305	1
hemoglobin alpha binding	MF	3	3	0	7.19567e-05	1	0.00700989	1
plasma membrane raft	CC	107	12	3	7.50657e-05	0.538179	0.00721941	1
haptoglobin-hemoglobin complex	CC	9	4	0	7.61043e-05	1	0.00728827	1
regulation of exocytosis	BP	214	18	4	7.95157e-05	0.825222	0.00758284	1
temperature homeostasis	BP	174	16	5	8.18715e-05	0.509062	0.00774217	1
regulation of leukocyte migration	BP	204	18	4	8.27403e-05	0.828081	0.00779172	1
extrinsic apoptotic signaling pathway	BP	224	20	13	8.79496e-05	0.0202173	0.00824792	0.718444
regulation of vasculature development	BP	404	25	7	8.83284e-05	0.845719	0.00824921	1
iron coordination entity transport	BP	14	5	0	8.91413e-05	1	0.00829088	1
positive regulation of vasculature development	BP	219	17	3	0.000107338	0.902756	0.00990184	1
humoral immune response	BP	321	21	5	0.00010833	0.8674	0.00995271	1
regulation of inflammatory response	BP	401	26	12	0.000113639	0.338916	0.0103563	1
cellular response to lipopolysaccharide	BP	200	18	8	0.000122223	0.241256	0.0110054	1
positive regulation of cell activation	BP	378	28	10	0.000123792	0.728245	0.0110586	1
scavenger receptor activity	MF	47	7	0	0.000128722	1	0.0114536	1
chronic inflammatory response	BP	20	5	1	0.000130051	0.374687	0.0114754	1
neuroinflammatory response	BP	76	10	2	0.000130489	0.634563	0.0114754	1
positive regulation of leukocyte chemotaxis	BP	93	11	2	0.000138601	0.731721	0.0120947	1
complement activation	BP	135	13	1	0.000140849	0.970331	0.0122088	1
N-formyl peptide receptor activity	MF	4	3	0	0.00014099	1	0.0122088	1
positive regulation of mast cell activation involved in immune response	BP	16	5	1	0.000164043	0.398921	0.0139381	1
positive regulation of mast cell degranulation	BP	16	5	1	0.000164043	0.398921	0.0139381	1
basolateral plasma membrane	CC	242	18	3	0.000166246	0.9426	0.0140523	1
positive regulation of leukocyte activation	BP	366	27	10	0.000173297	0.690713	0.0145062	1
synapse organization	BP	425	24	6	0.000184738	0.912628	0.0154069	1
phagocytosis	BP	330	25	8	0.000188931	0.795155	0.0156411	1
export across plasma membrane	BP	61	8	2	0.00019041	0.422215	0.015706	1
mononuclear cell migration	BP	90	10	1	0.000194896	0.895878	0.015902	1
cellular response to molecule of bacterial origin	BP	211	18	8	0.000196445	0.272877	0.0159707	1
regulation of phagocytosis	BP	92	11	3	0.000199379	0.504749	0.0161316	1
regulation of T cell activation	BP	321	24	4	0.000199852	0.987075	0.0161316	1
synapse pruning	BP	11	4	0	0.000202403	1	0.0162794	1
oxidoreductase activity, acting on NAD(P)H, oxygen as acceptor	MF	19	5	1	0.000210446	0.408255	0.0168067	1
positive regulation of secretion by cell	BP	308	21	5	0.00021754	0.894844	0.017312	1
anchored component of membrane	CC	164	12	1	0.000219781	0.957647	0.017429	1
positive regulation of secretion	BP	335	22	5	0.000230145	0.926621	0.0179691	1
tetrapyrrole metabolic process	BP	57	9	1	0.000230567	0.854316	0.0179691	1
regulation of cell-cell adhesion	BP	425	28	10	0.000234879	0.768234	0.0182422	1
regulation of macrophage activation	BP	55	8	1	0.00024049	0.780538	0.0185506	1
regulation of extrinsic apoptotic signaling pathway via death domain receptors	BP	61	9	6	0.000253613	0.0118325	0.0194302	0.547999
regulation of cell shape	BP	150	15	3	0.000261476	0.853654	0.0198977	1
blood microparticle	CC	132	12	2	0.000276207	0.836052	0.0207914	1
virus receptor activity	MF	70	9	0	0.000280472	1	0.0207914	1
exogenous protein binding	MF	70	9	0	0.000280472	1	0.0207914	1
interleukin-6 production	BP	160	14	6	0.00028058	0.245524	0.0207914	1
superoxide-generating NADPH oxidase activator activity	MF	10	4	0	0.000282758	1	0.0208844	1
positive regulation of angiogenesis	BP	195	15	3	0.000285209	0.852965	0.0209968	1
extrinsic apoptotic signaling pathway via death domain receptors	BP	87	11	8	0.000290667	0.00705191	0.0213291	0.401461
T cell differentiation	BP	251	20	7	0.00029389	0.620983	0.0214958	1
response to lipopolysaccharide	BP	325	23	13	0.000301588	0.134834	0.021917	1
regulation of extrinsic apoptotic signaling pathway	BP	159	15	9	0.000310317	0.0508567	0.0224791	0.950282
apoptotic cell clearance	BP	51	8	0	0.000311524	1	0.0224944	1
positive regulation of neutrophil degranulation	BP	4	3	0	0.000341209	1	0.0244815	1
positive regulation of neutrophil activation	BP	4	3	0	0.000341209	1	0.0244815	1
positive regulation of neutrophil migration	BP	30	6	0	0.000343687	1	0.0245813	1
terpenoid metabolic process	BP	119	10	3	0.000353959	0.426669	0.0252361	1
secretory granule lumen	CC	314	24	12	0.000361479	0.293864	0.0256106	1
lymphocyte activation involved in immune response	BP	183	16	3	0.000369477	0.908043	0.0259881	1
response to toxic substance	BP	234	18	8	0.000370257	0.319357	0.0259881	1
cellular response to oxidative stress	BP	296	23	13	0.000378626	0.148103	0.0264933	1
lymphocyte differentiation	BP	363	25	14	0.000380415	0.175358	0.0265363	1
positive regulation of T cell differentiation in thymus	BP	13	4	1	0.000385231	0.285806	0.026787	1
regulation of blood circulation	BP	292	18	9	0.000391211	0.200265	0.027039	1
cytoplasmic vesicle lumen	CC	318	24	13	0.000410831	0.206738	0.0281369	1
vesicle lumen	CC	320	24	13	0.000415632	0.207423	0.0283798	1
membrane microdomain	CC	322	22	7	0.000419366	0.782413	0.0285484	1
positive regulation of reactive oxygen species metabolic process	BP	100	11	0	0.000426988	1	0.02898	1
regulation of leukocyte mediated cytotoxicity	BP	72	9	0	0.000439653	1	0.0297503	1
phosphatidylcholine metabolic process	BP	83	10	0	0.00044895	1	0.0302887	1
astrocyte development	BP	45	7	2	0.000459161	0.359945	0.0307026	1
peptide hormone binding	MF	50	6	2	0.000461783	0.223524	0.0307869	1
negative regulation of extrinsic apoptotic signaling pathway via death domain receptors	BP	41	7	3	0.000464561	0.132912	0.0308222	1
regulation of interleukin-6 production	BP	149	13	6	0.000465733	0.198448	0.0308222	1
alcohol metabolic process	BP	377	25	12	0.000475975	0.387065	0.0312704	1
complement activation, alternative pathway	BP	17	4	0	0.000480104	1	0.0312704	1
cell surface pattern recognition receptor signaling pathway	BP	2	2	0	0.000493696	1	0.0320562	1
adaptive immune response based on somatic recombination of immune receptors built from immunoglobulin superfamily domains	BP	320	23	5	0.000495006	0.963984	0.0320562	1
response to molecule of bacterial origin	BP	342	23	13	0.000522168	0.164853	0.0335271	1
iron ion homeostasis	BP	82	10	1	0.000532196	0.924955	0.0339064	1
regulation of leukocyte differentiation	BP	284	21	5	0.000532577	0.925575	0.0339064	1
regulation of leukocyte apoptotic process	BP	85	10	1	0.000537746	0.924811	0.0341072	1
arachidonic acid binding	MF	6	3	0	0.000538749	1	0.0341072	1
calcium-dependent protein binding	MF	79	9	3	0.000541331	0.348794	0.0341749	1
cellular response to chemical stress	BP	346	25	16	0.000548947	0.0795501	0.034477	1
positive regulation of mast cell activation	BP	21	5	2	0.000549166	0.130196	0.034477	1
actin-based cell projection	CC	212	16	6	0.000572259	0.486334	0.0358272	1
T-helper 1 type immune response	BP	44	7	0	0.000591135	1	0.0368051	1
blood coagulation	BP	322	22	7	0.000599833	0.805065	0.0371711	1
cold-induced thermogenesis	BP	144	13	3	0.00061217	0.771838	0.0373936	1
regulation of cold-induced thermogenesis	BP	144	13	3	0.00061217	0.771838	0.0373936	1
positive regulation of acute inflammatory response	BP	30	5	1	0.000626325	0.472134	0.0381552	1
tetrapyrrole binding	MF	140	11	5	0.000637414	0.188779	0.0384346	1
glial cell activation	BP	59	8	2	0.000637548	0.518016	0.0384346	1
positive regulation of heterotypic cell-cell adhesion	BP	16	4	0	0.000637715	1	0.0384346	1
apical part of cell	CC	424	23	6	0.000644899	0.924127	0.0386681	1
transition metal ion homeostasis	BP	132	13	1	0.00064501	0.98416	0.0386681	1
diterpenoid metabolic process	BP	109	9	3	0.000650169	0.357229	0.0387717	1
cellular response to reactive oxygen species	BP	161	15	4	0.000657448	0.758903	0.039	1
coagulation	BP	327	22	7	0.000660859	0.810753	0.0390997	1
regulation of body fluid levels	BP	489	28	10	0.00066749	0.830614	0.0393889	1
T cell differentiation involved in immune response	BP	71	9	0	0.000671776	1	0.0395356	1
membrane region	CC	335	22	8	0.000673474	0.697372	0.0395356	1
regulation of hemopoiesis	BP	459	30	16	0.000680405	0.347012	0.0398389	1
pattern recognition receptor activity	MF	22	5	0	0.0006964	1	0.0406701	1
positive regulation of macrophage activation	BP	26	5	0	0.000706224	1	0.0409266	1
regulation of response to biotic stimulus	BP	399	27	20	0.000705656	0.0232173	0.0409266	0.776101
complement component C3b binding	MF	5	3	0	0.000718974	1	0.0414529	1
negative regulation of immune effector process	BP	122	12	3	0.000724139	0.703012	0.0416444	1
membrane protein ectodomain proteolysis	BP	42	7	0	0.000736475	1	0.0422464	1
regulation of chemotaxis	BP	220	16	3	0.000762253	0.928264	0.0436144	1
endothelium development	BP	130	11	3	0.000766662	0.605227	0.0437559	1
hemostasis	BP	327	22	7	0.000773244	0.820314	0.0440204	1
monocarboxylic acid biosynthetic process	BP	243	17	2	0.000776407	0.987656	0.0440894	1
heat acclimation	BP	5	3	0	0.000790847	1	0.0445734	1
cellular heat acclimation	BP	5	3	0	0.000790847	1	0.0445734	1
regulation of mast cell degranulation	BP	32	6	1	0.000793141	0.642987	0.0445915	1
negative regulation of cell-cell adhesion	BP	184	15	5	0.000808958	0.601087	0.0452556	1
regulation of lymphocyte differentiation	BP	178	15	4	0.000813488	0.770958	0.0453966	1
regulation of T cell differentiation in thymus	BP	26	5	2	0.00082178	0.146539	0.0456478	1
viral entry into host cell	BP	129	12	3	0.000830931	0.711885	0.0459166	1
positive regulation of cell adhesion	BP	416	26	11	0.000844756	0.635055	0.0465667	1
regulation of mast cell activation involved in immune response	BP	33	6	1	0.000850877	0.647059	0.0467185	1
negative regulation of cytokine production	BP	331	21	8	0.000858442	0.643948	0.0469773	1
cellular response to biotic stimulus	BP	234	18	9	0.000865179	0.261587	0.0472317	1
regulation of lymphocyte activation	BP	473	30	11	0.000882022	0.857464	0.0480351	1
regulation of mononuclear cell migration	BP	49	7	1	0.000916309	0.761054	0.0497824	1
SMF vs. HC (Up)
Term	Ont	N	Up	Down	P.Up	P.Down	p_up_adj	p_dn_adj
leukocyte migration	BP	476	52	13	1.00405e-19	0.00452713	1.13463e-16	0.475896
cellular response to molecule of bacterial origin	BP	211	30	4	1.93041e-14	0.263275	6.32306e-12	1
cellular response to lipopolysaccharide	BP	200	29	4	4.5175e-14	0.241665	1.37973e-11	1
cellular response to biotic stimulus	BP	234	31	4	6.98185e-14	0.335151	2.02304e-11	1
response to lipopolysaccharide	BP	325	35	8	2.14058e-13	0.0412735	5.62548e-11	1
external side of plasma membrane	CC	387	37	6	2.9031e-13	0.26783	7.45601e-11	1
response to molecule of bacterial origin	BP	342	35	8	6.9714e-13	0.0500882	1.67618e-10	1
cell chemotaxis	BP	291	32	7	7.13225e-13	0.0541134	1.6968e-10	1
positive regulation of cytokine production	BP	430	40	9	2.1359e-12	0.0916095	4.77956e-10	1
granulocyte activation	BP	497	45	9	2.52381e-12	0.22705	5.48467e-10	1
neutrophil activation	BP	491	44	9	6.10061e-12	0.216409	1.23107e-09	1
neutrophil degranulation	BP	476	43	9	8.09665e-12	0.191922	1.59124e-09	1
neutrophil activation involved in immune response	BP	479	43	9	1.04141e-11	0.197827	1.98771e-09	1
positive regulation of ERK1 and ERK2 cascade	BP	200	24	1	1.33716e-11	0.88161	2.47714e-09	1
regulation of immune effector process	BP	430	38	5	1.41866e-11	0.598304	2.60677e-09	1
mononuclear cell migration	BP	90	17	1	1.7179e-11	0.631413	3.05718e-09	1
neutrophil mediated immunity	BP	490	43	9	1.8978e-11	0.212277	3.35094e-09	1
leukocyte chemotaxis	BP	220	26	4	2.03418e-11	0.253028	3.56392e-09	1
interleukin-1 production	BP	116	19	0	2.54043e-11	1	4.41664e-09	1
myeloid leukocyte migration	BP	210	25	4	5.20829e-11	0.23339	8.59215e-09	1
lysosomal lumen	CC	94	17	0	8.6183e-11	1	1.36211e-08	1
pattern recognition receptor activity	MF	22	10	0	1.43665e-10	1	2.16464e-08	1
positive regulation of leukocyte migration	BP	138	20	0	1.55695e-10	1	2.31503e-08	1
phagocytosis	BP	330	32	10	1.86321e-10	0.00992798	2.69939e-08	0.712325
interleukin-1 beta production	BP	102	17	0	2.53102e-10	1	3.62048e-08	1
monocyte chemotaxis	BP	63	13	0	5.94441e-10	1	8.1424e-08	1
cytokine activity	MF	230	20	3	1.03672e-09	0.263915	1.35439e-07	1
second-messenger-mediated signaling	BP	443	31	5	1.07714e-09	0.413597	1.39112e-07	1
ERK1 and ERK2 cascade	BP	303	27	3	1.12978e-09	0.641541	1.4508e-07	1
regulation of leukocyte migration	BP	204	23	4	1.21922e-09	0.227121	1.54807e-07	1
vacuolar lumen	CC	167	21	1	1.60532e-09	0.87291	2.01566e-07	1
regulation of interleukin-1 production	BP	106	16	0	2.0619e-09	1	2.50543e-07	1
chemokine-mediated signaling pathway	BP	85	14	0	2.84798e-09	1	3.40567e-07	1
macrophage activation	BP	97	16	1	2.98442e-09	0.700183	3.55004e-07	1
neuroinflammatory response	BP	76	14	1	4.57421e-09	0.599682	5.32895e-07	1
regulation of ERK1 and ERK2 cascade	BP	285	25	3	6.42981e-09	0.593921	7.45231e-07	1
divalent inorganic cation homeostasis	BP	497	33	7	6.88631e-09	0.242099	7.94069e-07	1
negative regulation of extrinsic apoptotic signaling pathway	BP	105	16	0	8.49753e-09	1	9.53708e-07	1
apoptotic cell clearance	BP	51	12	1	8.52392e-09	0.490423	9.53708e-07	1
calcium-mediated signaling	BP	213	21	4	9.21952e-09	0.186202	1.02645e-06	1
entry into host	BP	142	18	1	1.11239e-08	0.813701	1.23241e-06	1
immunoglobulin binding	MF	24	9	0	1.33467e-08	1	1.46431e-06	1
response to chemokine	BP	93	14	1	1.34931e-08	0.625406	1.46614e-06	1
cellular response to chemokine	BP	93	14	1	1.34931e-08	0.625406	1.46614e-06	1
regulation of complement activation	BP	91	14	0	1.72172e-08	1	1.85299e-06	1
endosome lumen	CC	35	9	0	1.87595e-08	1	2.0094e-06	1
regulation of leukocyte differentiation	BP	284	26	3	1.9148e-08	0.680164	2.04056e-06	1
regulation of humoral immune response	BP	109	15	0	1.9231e-08	1	2.04056e-06	1
cargo receptor activity	MF	73	13	0	2.13914e-08	1	2.24868e-06	1
regulation of interleukin-1 beta production	BP	93	14	0	2.37228e-08	1	2.4543e-06	1
humoral immune response	BP	321	25	2	2.37818e-08	0.839769	2.4543e-06	1
chemokine activity	MF	46	10	1	2.85231e-08	0.370991	2.90383e-06	1
calcium ion homeostasis	BP	455	30	7	3.04124e-08	0.172913	3.08229e-06	1
regulation of mononuclear cell migration	BP	49	11	1	3.67522e-08	0.459814	3.67538e-06	1
positive regulation of cytosolic calcium ion concentration	BP	315	24	6	3.86288e-08	0.0920398	3.84603e-06	1
collagen-containing extracellular matrix	CC	420	27	4	3.91977e-08	0.533519	3.88556e-06	1
receptor-mediated endocytosis	BP	299	26	3	4.21717e-08	0.704615	4.14401e-06	1
cellular divalent inorganic cation homeostasis	BP	479	31	7	4.56111e-08	0.221587	4.42649e-06	1
regulation of interleukin-6 production	BP	149	17	4	5.42899e-08	0.0821578	5.19918e-06	1
T cell activation	BP	471	34	8	5.52882e-08	0.225744	5.27244e-06	1
chemokine receptor binding	MF	60	11	1	5.66314e-08	0.46712	5.37784e-06	1
neutrophil chemotaxis	BP	97	14	3	5.85943e-08	0.0973021	5.51788e-06	1
regulation of tumor necrosis factor production	BP	105	15	3	8.68601e-08	0.145243	8.01275e-06	1
G protein-coupled receptor binding	MF	276	22	4	8.82666e-08	0.299771	8.10941e-06	1
viral entry into host cell	BP	129	16	1	9.09398e-08	0.780492	8.28762e-06	1
lipopolysaccharide-mediated signaling pathway	BP	58	12	0	9.78535e-08	1	8.88188e-06	1
neutrophil migration	BP	116	15	3	1.03666e-07	0.14768	9.33226e-06	1
regulation of neuron death	BP	314	25	2	1.04054e-07	0.870243	9.33226e-06	1
macrophage migration	BP	53	11	0	1.05132e-07	1	9.39164e-06	1
virus receptor activity	MF	70	12	0	1.15098e-07	1	1.02013e-05	1
exogenous protein binding	MF	70	12	0	1.15098e-07	1	1.02013e-05	1
regulation of tumor necrosis factor superfamily cytokine production	BP	108	15	3	1.19504e-07	0.152524	1.05504e-05	1
complement activation	BP	135	16	1	1.31617e-07	0.788799	1.15297e-05	1
movement in host environment	BP	164	18	1	1.35187e-07	0.861148	1.17398e-05	1
granulocyte chemotaxis	BP	120	15	3	1.35426e-07	0.153722	1.17398e-05	1
positive regulation of interleukin-6 production	BP	84	13	1	1.35573e-07	0.635084	1.17398e-05	1
interleukin-6 production	BP	160	17	4	1.51429e-07	0.0996794	1.30131e-05	1
negative regulation of immune system process	BP	430	31	9	1.55785e-07	0.0786768	1.33367e-05	1
regulation of cytosolic calcium ion concentration	BP	349	24	6	1.83935e-07	0.122841	1.55697e-05	1
tumor necrosis factor production	BP	111	15	3	1.92483e-07	0.164346	1.62325e-05	1
membrane raft	CC	321	25	3	2.05024e-07	0.710691	1.71391e-05	1
regulation of chemokine production	BP	64	11	0	2.05509e-07	1	1.71391e-05	1
membrane microdomain	CC	322	25	3	2.23361e-07	0.713591	1.82905e-05	1
IgG binding	MF	11	6	0	2.31092e-07	1	1.88553e-05	1
glial cell activation	BP	59	11	1	2.38772e-07	0.517989	1.94118e-05	1
digestion	BP	136	14	0	2.55658e-07	1	2.07101e-05	1
tumor necrosis factor superfamily cytokine production	BP	114	15	3	2.58787e-07	0.171907	2.08887e-05	1
cellular calcium ion homeostasis	BP	443	28	7	2.60832e-07	0.163149	2.09789e-05	1
granulocyte migration	BP	143	16	3	2.84116e-07	0.223185	2.2749e-05	1
receptor ligand activity	MF	461	25	4	2.84853e-07	0.504304	2.2749e-05	1
nitric oxide biosynthetic process	BP	77	12	0	3.3523e-07	1	2.64913e-05	1
positive regulation of cell activation	BP	378	29	6	3.39956e-07	0.355408	2.67712e-05	1
cytokine receptor binding	MF	256	20	4	3.78924e-07	0.247749	2.96335e-05	1
signaling receptor activator activity	MF	466	25	4	3.80777e-07	0.516625	2.96757e-05	1
membrane region	CC	335	25	3	4.0136e-07	0.732931	3.10655e-05	1
scavenger receptor activity	MF	47	9	0	5.09151e-07	1	3.90078e-05	1
regulation of nitric oxide biosynthetic process	BP	66	11	0	5.33002e-07	1	4.06972e-05	1
regulation of response to biotic stimulus	BP	399	29	4	5.37078e-07	0.731367	4.07836e-05	1
response to interferon-gamma	BP	195	19	3	5.37742e-07	0.423888	4.07836e-05	1
integrin-mediated signaling pathway	BP	103	14	0	5.54948e-07	1	4.19477e-05	1
nitric oxide metabolic process	BP	81	12	0	6.55894e-07	1	4.94129e-05	1
myeloid cell differentiation	BP	392	29	6	7.48468e-07	0.389048	5.60137e-05	1
reactive nitrogen species metabolic process	BP	82	12	0	8.06802e-07	1	6.01799e-05	1
protein localization to plasma membrane	BP	273	23	6	8.38478e-07	0.130594	6.2337e-05	1
chemokine production	BP	71	11	0	8.53544e-07	1	6.3249e-05	1
response to toxic substance	BP	234	20	4	9.55678e-07	0.284237	7.0356e-05	1
receptor complex	CC	424	25	6	1.23399e-06	0.21388	8.96764e-05	1
regulation of macrophage migration	BP	41	9	0	1.25559e-06	1	9.09535e-05	1
neuron death	BP	353	25	2	1.27242e-06	0.913823	9.18788e-05	1
interaction with host	BP	206	19	1	1.27657e-06	0.920999	9.18847e-05	1
interleukin-2 production	BP	54	10	3	1.29684e-06	0.0317483	9.3047e-05	1
muscle system process	BP	445	27	7	1.35986e-06	0.177308	9.72604e-05	1
positive regulation of nitric oxide biosynthetic process	BP	44	9	0	1.36559e-06	1	9.73617e-05	1
regulation of interleukin-12 production	BP	54	10	1	1.4288e-06	0.505093	0.000101548	1
immune receptor activity	MF	132	14	3	1.54999e-06	0.170134	0.000109816	1
extrinsic apoptotic signaling pathway	BP	224	20	2	1.57111e-06	0.771007	0.00011063	1
positive regulation of nitric oxide metabolic process	BP	45	9	0	1.64924e-06	1	0.000115759	1
myeloid leukocyte differentiation	BP	206	19	2	1.67752e-06	0.727889	0.000117379	1
positive regulation of ion transport	BP	275	20	2	1.70582e-06	0.769899	0.000118626	1
interleukin-12 production	BP	56	10	1	1.75809e-06	0.512149	0.000121885	1
positive regulation of secretion by cell	BP	308	22	5	1.80472e-06	0.237312	0.000124735	1
regulation of inflammatory response	BP	401	26	5	1.82071e-06	0.446823	0.000125457	1
positive regulation of leukocyte activation	BP	366	27	6	1.8407e-06	0.328241	0.000126449	1
positive regulation of secretion	BP	335	23	5	1.8665e-06	0.287825	0.000127833	1
positive regulation of interleukin-1 production	BP	57	10	0	2.06348e-06	1	0.000140472	1
cellular response to amyloid-beta	BP	45	9	0	2.07661e-06	1	0.000140942	1
phospholipase C-activating G protein-coupled receptor signaling pathway	BP	101	11	0	2.24836e-06	1	0.000151236	1
regulation of leukocyte proliferation	BP	233	20	1	2.27264e-06	0.944471	0.000152415	1
leukocyte proliferation	BP	306	23	3	2.29211e-06	0.706346	0.000153266	1
regulation of lymphocyte proliferation	BP	212	19	1	2.39832e-06	0.929325	0.000159895	1
positive regulation of vascular endothelial growth factor production	BP	28	7	0	2.47722e-06	1	0.00016467	1
positive regulation of macrophage migration	BP	25	7	0	2.53771e-06	1	0.000168196	1
positive regulation of mononuclear cell migration	BP	25	7	0	2.64087e-06	1	0.000173507	1
regulation of mononuclear cell proliferation	BP	214	19	1	2.70985e-06	0.930855	0.000177522	1
osteoclast differentiation	BP	95	12	2	2.73512e-06	0.299451	0.00017866	1
microglial cell activation	BP	49	9	1	2.79726e-06	0.446041	0.000181669	1
leukocyte activation involved in inflammatory response	BP	49	9	1	2.79726e-06	0.446041	0.000181669	1
regulation of extrinsic apoptotic signaling pathway	BP	159	16	1	2.99094e-06	0.85993	0.000193138	1
regulation of hemopoiesis	BP	459	30	6	3.00335e-06	0.5035	0.000193387	1
complement receptor activity	MF	11	5	0	3.27899e-06	1	0.000209939	1
endolysosome lumen	CC	5	4	0	3.29183e-06	1	0.000210166	1
amyloid-beta clearance	BP	36	8	1	3.31988e-06	0.367892	0.00021136	1
regulation of lymphocyte activation	BP	473	31	5	3.45435e-06	0.722975	0.000218688	1
synapse pruning	BP	11	5	0	3.5183e-06	1	0.000222115	1
tetrapyrrole binding	MF	140	13	0	3.54278e-06	1	0.000223037	1
positive regulation of chemokine production	BP	42	8	0	3.57716e-06	1	0.000224576	1
regulation of endocytosis	BP	202	18	2	3.67923e-06	0.70532	0.000230344	1
regulation of T cell proliferation	BP	161	16	1	3.70349e-06	0.864462	0.000231223	1
regulation of peptide secretion	BP	369	24	5	4.25631e-06	0.377488	0.000263553	1
endocytic vesicle	CC	306	23	5	4.29247e-06	0.32626	0.000265066	1
amide binding	MF	365	24	4	4.44251e-06	0.577777	0.000273584	1
lymphocyte chemotaxis	BP	60	9	1	4.76367e-06	0.462567	0.000291771	1
reactive oxygen species biosynthetic process	BP	119	13	1	5.04754e-06	0.746545	0.000308323	1
leukocyte cell-cell adhesion	BP	351	25	6	5.34314e-06	0.275523	0.000324624	1
cadherin binding involved in cell-cell adhesion	MF	18	6	0	5.5033e-06	1	0.000333459	1
positive regulation of cell adhesion	BP	416	27	8	5.55148e-06	0.126005	0.000335479	1
regulation of macrophage activation	BP	55	9	1	5.58378e-06	0.471555	0.000336531	1
regulation of neuron apoptotic process	BP	210	17	1	5.60385e-06	0.898958	0.000336842	1
lymphocyte proliferation	BP	276	21	3	5.90238e-06	0.644267	0.000351411	1
negative regulation of apoptotic signaling pathway	BP	224	19	2	5.90842e-06	0.770154	0.000351411	1
pattern recognition receptor signaling pathway	BP	189	18	3	6.0848e-06	0.470014	0.000360007	1
positive regulation of peptide secretion	BP	189	16	2	6.34777e-06	0.61079	0.000374585	1
complement receptor mediated signaling pathway	BP	12	5	0	6.38377e-06	1	0.000375728	1
positive regulation of interleukin-1 beta production	BP	51	9	0	6.44649e-06	1	0.000378434	1
heme binding	MF	132	12	0	6.71562e-06	1	0.000393212	1
positive regulation of inflammatory response	BP	151	14	1	6.74555e-06	0.802249	0.000393944	1
mononuclear cell proliferation	BP	279	21	3	6.90249e-06	0.651011	0.00040207	1
positive regulation of chemotaxis	BP	141	14	1	7.21257e-06	0.805224	0.000417978	1
regulation of body fluid levels	BP	489	28	7	7.70124e-06	0.286774	0.00044289	1
peptide secretion	BP	486	28	6	7.76959e-06	0.44439	0.000445686	1
regulation of heat generation	BP	13	5	0	8.0252e-06	1	0.000459184	1
regulation of fever generation	BP	8	4	0	8.06746e-06	1	0.000460436	1
ficolin-1-rich granule	CC	124	14	2	8.19332e-06	0.493003	0.000465269	1
ficolin-1-rich granule lumen	CC	124	14	2	8.19332e-06	0.493003	0.000465269	1
response to amyloid-beta	BP	56	9	0	8.44515e-06	1	0.000478368	1
T cell proliferation	BP	189	17	2	8.67223e-06	0.685357	0.000487565	1
transition metal ion homeostasis	BP	132	14	1	8.76847e-06	0.811898	0.000491752	1
positive regulation of protein secretion	BP	169	15	2	8.90061e-06	0.561481	0.000497927	1
lymphocyte migration	BP	109	12	2	9.00424e-06	0.346922	0.000502481	1
CCR chemokine receptor binding	MF	38	7	0	9.07937e-06	1	0.000505425	1
positive regulation of reactive oxygen species biosynthetic process	BP	55	9	1	9.13869e-06	0.49286	0.000507478	1
negative regulation of cytokine production	BP	331	22	6	1.00699e-05	0.165301	0.000555096	1
cellular response to interferon-gamma	BP	176	16	2	1.0613e-05	0.635214	0.000582193	1
positive regulation of interleukin-8 production	BP	53	9	0	1.09136e-05	1	0.000597235	1
heterotypic cell-cell adhesion	BP	62	9	1	1.10939e-05	0.498253	0.000605636	1
negative regulation of immune effector process	BP	122	13	3	1.22042e-05	0.184514	0.000662998	1
positive regulation of leukocyte differentiation	BP	157	15	1	1.3374e-05	0.860198	0.000716269	1
negative regulation of signal transduction in absence of ligand	BP	35	7	0	1.36325e-05	1	0.000726668	1
negative regulation of extrinsic apoptotic signaling pathway in absence of ligand	BP	35	7	0	1.36325e-05	1	0.000726668	1
protein localization to cell periphery	BP	332	23	7	1.39536e-05	0.113376	0.000742037	1
regulation of protein secretion	BP	341	22	5	1.48148e-05	0.327056	0.000782312	1
temperature homeostasis	BP	174	15	5	1.48691e-05	0.0472371	0.000783346	1
regulation of cell shape	BP	150	15	1	1.49899e-05	0.863536	0.000787878	1
lymphocyte differentiation	BP	363	24	7	1.54025e-05	0.149013	0.000807683	1
lipid catabolic process	BP	334	22	4	1.56151e-05	0.52706	0.000816937	1
proteoglycan binding	MF	35	7	0	1.59533e-05	1	0.000832706	1
negative regulation of neuron apoptotic process	BP	145	13	1	1.65236e-05	0.782047	0.000860486	1
small GTPase mediated signal transduction	BP	496	30	10	1.74201e-05	0.0955591	0.000896839	1
positive regulation of leukocyte chemotaxis	BP	93	11	0	1.75619e-05	1	0.000902081	1
positive regulation of macrophage activation	BP	26	6	0	1.7962e-05	1	0.00091846	1
positive regulation of hemopoiesis	BP	199	17	2	1.83212e-05	0.715221	0.000934714	1
receptor metabolic process	BP	193	16	0	2.00063e-05	1	0.0010161	1
positive regulation of interleukin-10 production	BP	35	7	0	2.00939e-05	1	0.00101825	1
muscle contraction	BP	349	21	6	2.01802e-05	0.148747	0.00102034	1
cell-cell adhesion mediator activity	MF	51	8	1	2.0333e-05	0.435698	0.00102577	1
regulation of phagocytosis	BP	92	11	5	2.08884e-05	0.00545794	0.00105145	0.520739
bone mineralization	BP	112	11	0	2.10333e-05	1	0.00105638	1
regulation of leukocyte mediated immunity	BP	204	17	2	2.18252e-05	0.721939	0.00109373	1
fever generation	BP	10	4	0	2.29518e-05	1	0.00114764	1
regulation of cell-cell adhesion	BP	425	26	7	2.4544e-05	0.248415	0.00121958	1
vascular endothelial growth factor production	BP	55	8	0	2.50868e-05	1	0.00124339	1
extrinsic component of plasma membrane	CC	166	14	4	2.52406e-05	0.10783	0.00124828	1
tissue remodeling	BP	171	14	1	2.54856e-05	0.838207	0.00125764	1
regulation of monocyte chemotaxis	BP	25	6	0	2.64214e-05	1	0.00129815	1
glycosaminoglycan catabolic process	BP	60	8	0	2.74474e-05	1	0.00134564	1
N-acetylglucosamine-6-sulfatase activity	MF	4	3	0	2.81617e-05	1	0.00137767	1
positive regulation of defense response	BP	373	23	1	2.8662e-05	0.986372	0.00139911	1
heat generation	BP	17	5	0	2.88367e-05	1	0.00140461	1
hemoglobin binding	MF	7	4	0	2.89157e-05	1	0.00140543	1
hemoglobin alpha binding	MF	3	3	0	2.96369e-05	1	0.00143739	1
regulation of protein localization to plasma membrane	BP	100	11	3	3.02195e-05	0.112078	0.00145938	1
negative regulation of tumor necrosis factor production	BP	52	8	1	3.09551e-05	0.45483	0.00149172	1
digestive system process	BP	97	10	0	3.16739e-05	1	0.00152311	1
regulation of leukocyte cell-cell adhesion	BP	318	22	4	3.19409e-05	0.566151	0.00153269	1
regulation of T cell activation	BP	321	22	4	3.26967e-05	0.567192	0.00156563	1
regulation of reactive oxygen species biosynthetic process	BP	99	11	1	3.3487e-05	0.696205	0.00160008	1
regulation of tube diameter	BP	141	12	1	3.40503e-05	0.753376	0.00161805	1
regulation of blood vessel diameter	BP	141	12	1	3.40503e-05	0.753376	0.00161805	1
plasma membrane raft	CC	107	11	1	3.40778e-05	0.695445	0.00161805	1
regulation of tube size	BP	142	12	1	3.49225e-05	0.754196	0.00165367	1
secretory granule membrane	CC	298	21	4	3.49742e-05	0.512131	0.00165367	1
cellular defense response	BP	54	8	0	3.59921e-05	1	0.0016947	1
iron coordination entity transport	BP	14	5	0	3.66631e-05	1	0.00171913	1
collagen catabolic process	BP	46	7	0	3.70243e-05	1	0.00173248	1
regulation of blood circulation	BP	292	18	7	3.7443e-05	0.0265794	0.00174845	0.979394
negative regulation of leukocyte activation	BP	177	15	2	3.75408e-05	0.62909	0.0017494	1
positive regulation of tumor necrosis factor production	BP	48	8	1	3.78135e-05	0.466491	0.00175848	1
steroid metabolic process	BP	321	20	3	3.82124e-05	0.672376	0.00177338	1
defense response to bacterium	BP	299	19	2	3.88872e-05	0.828393	0.00179969	1
positive regulation of lymphocyte proliferation	BP	133	13	1	3.89384e-05	0.810713	0.00179969	1
regulation of interleukin-2 production	BP	49	8	3	3.90606e-05	0.0245937	0.00180165	0.949928
adaptive immune response based on somatic recombination of immune receptors built from immunoglobulin superfamily domains	BP	320	22	2	3.9677e-05	0.914593	0.00182635	1
regulation of interleukin-8 production	BP	90	10	0	4.25177e-05	1	0.00194917	1
regulation of leukocyte chemotaxis	BP	119	12	0	4.26971e-05	1	0.00195344	1
protein secretion	BP	447	25	6	4.36044e-05	0.374863	0.00197216	1
positive regulation of T cell proliferation	BP	99	11	1	4.37124e-05	0.707049	0.00197216	1
positive regulation of mononuclear cell proliferation	BP	134	13	1	4.37546e-05	0.81426	0.00197216	1
toll-like receptor signaling pathway	BP	144	14	2	4.38044e-05	0.572122	0.00197216	1
positive regulation of phagocytosis	BP	65	9	4	4.36648e-05	0.00897286	0.00197216	0.665743
negative regulation of tumor necrosis factor superfamily cytokine production	BP	54	8	1	4.39538e-05	0.470748	0.00197379	1
regulation of cytokine production involved in immune response	BP	82	10	0	4.40737e-05	1	0.00197379	1
establishment of protein localization to extracellular region	BP	448	25	6	4.41026e-05	0.375452	0.00197379	1
negative regulation of cell activation	BP	200	16	2	4.43326e-05	0.696719	0.00198016	1
neuron apoptotic process	BP	241	17	1	4.48309e-05	0.932485	0.00199847	1
regulation of neuroinflammatory response	BP	42	7	1	4.5547e-05	0.376321	0.00202457	1
response to thyroid hormone	BP	26	6	0	4.55956e-05	1	0.00202457	1
positive regulation of lipid localization	BP	92	10	0	4.62288e-05	1	0.00204866	1
iron ion homeostasis	BP	82	10	1	4.6504e-05	0.641269	0.00205683	1
peptidyl-tyrosine phosphorylation	BP	366	22	4	4.67819e-05	0.583768	0.00206507	1
positive regulation of tumor necrosis factor superfamily cytokine production	BP	50	8	1	4.83304e-05	0.477335	0.00212513	1
regulation of interleukin-10 production	BP	56	8	0	4.99317e-05	1	0.00219127	1
astrocyte activation	BP	27	6	0	5.2202e-05	1	0.00228204	1
gas transport	BP	18	5	0	5.24834e-05	1	0.00228992	1
olefinic compound metabolic process	BP	120	11	0	5.37155e-05	1	0.00233916	1
peptidyl-tyrosine modification	BP	369	22	4	5.53105e-05	0.592749	0.00240112	1
aminoglycan catabolic process	BP	66	8	0	5.53507e-05	1	0.00240112	1
positive regulation of cell-cell adhesion	BP	271	19	5	5.60548e-05	0.23015	0.002427	1
gastro-intestinal system smooth muscle contraction	BP	12	4	0	5.69717e-05	1	0.00246198	1
positive regulation of I-kappaB kinase/NF-kappaB signaling	BP	183	16	1	5.82073e-05	0.918108	0.00251058	1
amyloid-beta binding	MF	76	9	0	5.9039e-05	1	0.0025416	1
protein localization to extracellular region	BP	455	25	6	5.9406e-05	0.391965	0.00255254	1
negative regulation of interleukin-12 production	BP	17	5	0	5.95624e-05	1	0.0025544	1
vascular process in circulatory system	BP	188	14	2	5.99536e-05	0.582704	0.00256631	1
cell adhesion mediator activity	MF	60	8	1	6.10888e-05	0.484518	0.00260503	1
negative regulation of neuron death	BP	205	15	2	6.26832e-05	0.651228	0.00266799	1
signal transduction in absence of ligand	BP	73	9	1	6.40139e-05	0.575761	0.00270932	1
extrinsic apoptotic signaling pathway in absence of ligand	BP	73	9	1	6.40139e-05	0.575761	0.00270932	1
negative regulation of immune response	BP	154	13	2	6.59128e-05	0.51735	0.00277983	1
biomineral tissue development	BP	156	12	1	6.60489e-05	0.77602	0.00277983	1
biomineralization	BP	156	12	1	6.60489e-05	0.77602	0.00277983	1
cytokine binding	MF	134	12	2	6.62176e-05	0.441216	0.00278175	1
regulation of lipid localization	BP	159	13	1	6.66262e-05	0.825039	0.00279373	1
multivesicular body lumen	CC	7	3	0	6.74238e-05	1	0.00282194	1
heme transmembrane transporter activity	MF	9	4	0	7.22258e-05	1	0.00301176	1
hemoglobin complex	CC	10	4	0	7.31638e-05	1	0.00303966	1
cell junction disassembly	BP	19	5	0	7.35298e-05	1	0.00304926	1
positive regulation of peptidyl-tyrosine phosphorylation	BP	190	14	3	7.47168e-05	0.320783	0.00308716	1
positive regulation of interleukin-2 production	BP	26	6	3	7.49549e-05	0.00535973	0.00309134	0.519894
cellular response to thyroid hormone stimulus	BP	17	5	0	7.56053e-05	1	0.00310683	1
regulation of peptidyl-tyrosine phosphorylation	BP	256	17	3	7.63708e-05	0.528213	0.00313259	1
virion binding	MF	11	4	0	7.73679e-05	1	0.00316774	1
calcium ion transport	BP	412	22	8	7.81999e-05	0.0620937	0.00319178	1
macrophage chemotaxis	BP	40	7	0	7.82375e-05	1	0.00319178	1
regulation of chemotaxis	BP	220	16	2	7.93628e-05	0.721162	0.00323185	1
cell communication involved in cardiac conduction	BP	54	7	2	7.95482e-05	0.0907991	0.00323358	1
purinergic nucleotide receptor signaling pathway	BP	31	6	1	7.98485e-05	0.302171	0.00323995	1
phagocytic cup	CC	26	6	2	8.11725e-05	0.0510438	0.00328778	1
interleukin-10 production	BP	59	8	0	8.20271e-05	1	0.00331331	1
regulation of innate immune response	BP	301	20	1	8.2096e-05	0.975319	0.00331331	1
positive regulation of heat generation	BP	11	4	0	8.40685e-05	1	0.00337484	1
interleukin-8 production	BP	98	10	0	8.47612e-05	1	0.00339661	1
extrinsic component of membrane	CC	291	19	7	8.629e-05	0.0536515	0.00344565	1
T cell differentiation	BP	251	18	4	8.70949e-05	0.375091	0.00347166	1
regulation of extrinsic apoptotic signaling pathway in absence of ligand	BP	46	7	1	8.7642e-05	0.406248	0.00348732	1
divalent inorganic cation transport	BP	463	24	8	8.87122e-05	0.115768	0.0035237	1
regulation of glial cell migration	BP	18	5	0	9.19001e-05	1	0.00362295	1
regulation of plasma lipoprotein particle levels	BP	99	10	0	9.20123e-05	1	0.00362295	1
reactive oxygen species metabolic process	BP	266	18	2	9.64311e-05	0.82149	0.00379033	1
positive regulation of monocyte chemotaxis	BP	19	5	0	9.69332e-05	1	0.00380345	1
leukocyte tethering or rolling	BP	29	6	2	9.81948e-05	0.0534129	0.00384173	1
astrocyte development	BP	45	7	0	9.82488e-05	1	0.00384173	1
positive regulation of vasculature development	BP	219	15	3	9.88596e-05	0.405134	0.00385894	1
carbohydrate binding	MF	255	17	2	9.90833e-05	0.779652	0.003861	1
opsonin receptor activity	MF	4	3	0	0.000100262	1	0.00390019	1
response to lipoteichoic acid	BP	10	4	0	0.000100939	1	0.00391307	1
cellular response to lipoteichoic acid	BP	10	4	0	0.000100939	1	0.00391307	1
response to extracellular stimulus	BP	495	26	7	0.000102072	0.318364	0.00395024	1
peptide binding	MF	295	18	4	0.000103024	0.381618	0.00398024	1
positive regulation of angiogenesis	BP	195	14	2	0.000104554	0.611183	0.00403245	1
detection of lipopolysaccharide	BP	4	3	0	0.000105911	1	0.00407784	1
regulation of vascular endothelial growth factor production	BP	51	7	0	0.000106354	1	0.00408795	1
cell leading edge	CC	412	24	5	0.00011004	0.551716	0.00421045	1
phospholipid binding	MF	439	25	8	0.000113309	0.158917	0.00431856	1
positive regulation of leukocyte proliferation	BP	147	13	1	0.000114473	0.842526	0.00435555	1
Cdc42 protein signal transduction	BP	14	4	0	0.000115684	1	0.00437954	1
positive regulation of leukocyte cell-cell adhesion	BP	229	17	3	0.000119814	0.556167	0.00452072	1
cellular response to external stimulus	BP	314	20	4	0.000123259	0.520796	0.00464296	1
heme transport	BP	10	4	0	0.000124068	1	0.00466565	1
T cell activation via T cell receptor contact with antigen bound to MHC molecule on antigen presenting cell	BP	10	4	0	0.000128885	1	0.00483877	1
endolysosome	CC	19	5	0	0.000130042	1	0.00487409	1
regulation of osteoclast differentiation	BP	65	8	1	0.000134913	0.523295	0.00504831	1
response to corticosteroid	BP	161	12	3	0.000137185	0.217019	0.00512483	1
hemostasis	BP	327	20	6	0.000137416	0.180438	0.00512496	1
negative regulation of interleukin-1 production	BP	45	6	0	0.000139168	1	0.00518177	1
oxygen carrier activity	MF	12	4	0	0.000139543	1	0.00518719	1
bleb assembly	BP	11	4	0	0.000161754	1	0.00597353	1
actin cytoskeleton	CC	484	26	11	0.000164863	0.029333	0.0060784	0.994102
alcohol metabolic process	BP	377	22	4	0.000167822	0.653822	0.00617745	1
blood microparticle	CC	132	11	0	0.000171296	1	0.00628483	1
positive regulation of fever generation	BP	7	3	0	0.000174054	1	0.00637569	1
positive regulation of reactive oxygen species metabolic process	BP	100	10	1	0.000175483	0.697589	0.00641763	1
ossification	BP	393	21	6	0.000176305	0.237551	0.00643728	1
regulation of lymphocyte differentiation	BP	178	14	2	0.000176979	0.640855	0.00645146	1
regulation of protein localization to cell periphery	BP	121	11	4	0.000180943	0.0544299	0.00658534	1
phospholipid homeostasis	BP	13	4	0	0.000182278	1	0.00660804	1
development of primary male sexual characteristics	BP	139	11	1	0.00018237	0.759701	0.00660804	1
positive regulation of endocytosis	BP	99	10	0	0.000184473	1	0.00667085	1
oxygen transport	BP	13	4	0	0.000196122	1	0.00706947	1
regulation of myeloid leukocyte differentiation	BP	120	11	1	0.000201218	0.765737	0.0072416	1
actin-mediated cell contraction	BP	120	10	4	0.000202962	0.0325796	0.00729277	1
regulation of heterotypic cell-cell adhesion	BP	26	5	0	0.000207366	1	0.00743918	1
response to glucocorticoid	BP	145	11	2	0.000208895	0.421493	0.00748215	1
G protein-coupled purinergic nucleotide receptor signaling pathway	BP	13	4	1	0.000210543	0.142883	0.00751734	1
G protein-coupled purinergic nucleotide receptor activity	MF	13	4	1	0.000210543	0.142883	0.00751734	1
glial cell migration	BP	54	7	0	0.000212416	1	0.00757064	1
positive regulation of acute inflammatory response	BP	30	5	1	0.000212705	0.237105	0.00757064	1
lipopolysaccharide receptor complex	CC	5	3	0	0.000213882	1	0.00759361	1
cell surface pattern recognition receptor signaling pathway	BP	2	2	0	0.000217397	1	0.00770123	1
sterol transport	BP	110	10	1	0.000217749	0.705905	0.00770165	1
organic acid binding	MF	210	14	0	0.000228798	1	0.00807978	1
positive regulation of calcium ion transport	BP	118	10	2	0.000234454	0.346067	0.00826662	1
secretory granule lumen	CC	314	20	5	0.000236703	0.362402	0.00833291	1
glycosaminoglycan metabolic process	BP	156	12	1	0.00024128	0.82179	0.00848084	1
response to tumor necrosis factor	BP	304	19	2	0.000242147	0.883156	0.00849807	1
endosome membrane	CC	478	27	4	0.000253936	0.871695	0.00888422	1
caveola	CC	76	8	0	0.00025442	1	0.0088874	1
late endosome lumen	CC	9	3	0	0.000258419	1	0.00901315	1
positive regulation of calcium-mediated signaling	BP	41	6	1	0.000259463	0.355067	0.00903562	1
cytoplasmic vesicle lumen	CC	318	20	5	0.000265854	0.369324	0.00924264	1
regulation of metal ion transport	BP	383	20	6	0.000266225	0.208802	0.00924264	1
vesicle lumen	CC	320	20	5	0.000268592	0.369841	0.00930653	1
regulation of membrane protein ectodomain proteolysis	BP	23	5	0	0.000272512	1	0.00941749	1
regulation of calcium-mediated signaling	BP	94	9	2	0.000273071	0.272644	0.00942241	1
cytokine production involved in immune response	BP	102	10	0	0.000274824	1	0.00946845	1
organic hydroxy compound transport	BP	257	15	2	0.000276935	0.720823	0.00951217	1
positive regulation of immune effector process	BP	213	15	1	0.000282767	0.923493	0.00968306	1
negative regulation of response to biotic stimulus	BP	95	10	2	0.000285978	0.361376	0.00977821	1
regulation of acute inflammatory response	BP	47	6	1	0.000287094	0.358091	0.00979235	1
positive regulation of heterotypic cell-cell adhesion	BP	16	4	0	0.000287297	1	0.00979235	1
extracellular matrix disassembly	BP	79	8	0	0.000291335	1	0.00990144	1
blood coagulation	BP	322	19	6	0.000302122	0.17008	0.0102373	1
progesterone metabolic process	BP	17	4	0	0.000305922	1	0.010348	1
phosphatidylcholine metabolic process	BP	83	9	0	0.000306307	1	0.010348	1
adherens junction	CC	157	12	3	0.000307801	0.257083	0.0103772	1
positive regulation of glial cell migration	BP	13	4	0	0.000308087	1	0.0103772	1
negative regulation of bone mineralization	BP	18	4	0	0.000310056	1	0.0104279	1
regulation of smooth muscle cell migration	BP	80	8	0	0.000312036	1	0.0104789	1
import into cell	BP	226	14	5	0.000315516	0.0797827	0.0105801	1
regulation of blood pressure	BP	182	12	2	0.000323438	0.526654	0.0108297	1
collagen trimer	CC	86	8	0	0.000324329	1	0.0108434	1
cell-matrix adhesion	BP	223	15	6	0.000325739	0.0452065	0.0108745	1
regulation of sensory perception of pain	BP	33	5	0	0.000328507	1	0.0109507	1
coagulation	BP	327	19	6	0.000331944	0.174082	0.011049	1
regulation of response to wounding	BP	180	13	2	0.000335162	0.605719	0.0111397	1
regulation of cholesterol transport	BP	63	7	0	0.000345513	1	0.01145	1
cholesterol transport	BP	97	9	0	0.000347481	1	0.0114984	1
smooth muscle contraction	BP	106	9	2	0.000354187	0.284774	0.0117018	1
I-kappaB kinase/NF-kappaB signaling	BP	276	19	1	0.000354662	0.978455	0.0117018	1
regulation of sterol transport	BP	64	7	0	0.000357013	1	0.0117622	1
coreceptor activity	MF	44	6	0	0.000358313	1	0.0117878	1
basolateral plasma membrane	CC	242	15	4	0.000363252	0.262011	0.0119329	1
positive regulation of response to wounding	BP	71	8	0	0.000369262	1	0.0121128	1
regulation of syncytium formation by plasma membrane fusion	BP	29	5	0	0.000374787	1	0.0122733	1
eosinophil chemotaxis	BP	18	4	0	0.000375241	1	0.0122733	1
response to interleukin-1	BP	202	14	1	0.000378064	0.905204	0.0123477	1
negative regulation of lymphocyte activation	BP	148	12	0	0.000379811	1	0.0123869	1
cell-cell adhesion via plasma-membrane adhesion molecules	BP	247	13	5	0.000380789	0.05533	0.0124009	1
ether metabolic process	BP	24	5	0	0.000400799	1	0.0130338	1
unsaturated fatty acid metabolic process	BP	115	10	0	0.000404745	1	0.0131243	1
regulation of angiogenesis	BP	364	19	4	0.000406745	0.528772	0.0131703	1
antigen processing and presentation	BP	230	16	2	0.000410362	0.792884	0.0132684	1
actin filament-based movement	BP	150	11	4	0.000412692	0.0711783	0.0133246	1
synapse organization	BP	425	20	4	0.000416567	0.590623	0.0134306	1
monocarboxylic acid biosynthetic process	BP	243	15	2	0.000419858	0.742004	0.0135174	1
positive regulation of neuroinflammatory response	BP	17	4	0	0.00042336	1	0.0136108	1
regulation of sensory perception	BP	34	5	0	0.000433027	1	0.0138821	1
positive regulation of sterol transport	BP	28	5	0	0.000447022	1	0.0142705	1
positive regulation of cholesterol transport	BP	28	5	0	0.000447022	1	0.0142705	1
male sex differentiation	BP	161	11	1	0.000447038	0.794014	0.0142705	1
leukocyte adhesion to vascular endothelial cell	BP	52	7	2	0.000451486	0.145925	0.0143803	1
divalent metal ion transport	BP	457	22	8	0.000451751	0.107811	0.0143803	1
G protein-coupled receptor signaling pathway, coupled to cyclic nucleotide second messenger	BP	258	13	3	0.000457826	0.346409	0.0145532	1
channel activity	MF	452	18	3	0.000460626	0.685255	0.0146216	1
passive transmembrane transporter activity	MF	453	18	3	0.000463343	0.685563	0.0146597	1
extracellular matrix organization	BP	388	19	1	0.000463389	0.979487	0.0146597	1
low-density lipoprotein particle binding	MF	17	4	0	0.000463769	1	0.0146597	1
cation channel activity	MF	310	14	3	0.000466208	0.420425	0.0147154	1
lipopolysaccharide immune receptor activity	MF	5	3	0	0.000466835	1	0.0147154	1
extracellular structure organization	BP	389	19	1	0.000469426	0.979569	0.0147765	1
regulation of vasculature development	BP	404	20	4	0.000476545	0.599981	0.0149797	1
positive regulation of microglial cell migration	BP	7	3	0	0.000478809	1	0.015021	1
aminoglycan metabolic process	BP	170	12	1	0.00047919	0.844199	0.015021	1
positive chemotaxis	BP	61	7	0	0.000482536	1	0.015105	1
regulation of heart contraction	BP	245	14	5	0.000483246	0.0913299	0.0151063	1
acute inflammatory response	BP	109	9	1	0.000484738	0.670386	0.015132	1
regulation of interferon-alpha production	BP	24	5	0	0.000487452	1	0.0151957	1
negative regulation of interleukin-1 beta production	BP	38	5	0	0.000497752	1	0.0154954	1
actin filament bundle organization	BP	153	12	3	0.000501767	0.284508	0.0155756	1
response to nutrient	BP	169	12	4	0.000502031	0.115498	0.0155756	1
cellular response to hepatocyte growth factor stimulus	BP	17	4	0	0.000502394	1	0.0155756	1
Ras protein signal transduction	BP	335	20	4	0.000509856	0.607605	0.0157637	1
vitamin D metabolic process	BP	22	4	1	0.000537504	0.170832	0.0165506	1
gliogenesis	BP	305	17	7	0.000539415	0.0476883	0.0165868	1
haptoglobin binding	MF	8	3	0	0.000546694	1	0.0167878	1
cell-substrate adhesion	BP	348	19	8	0.000549996	0.0431867	0.0168663	1
apical part of cell	CC	424	20	8	0.00055419	0.0618297	0.0169719	1
homeostasis of number of cells	BP	250	17	9	0.000557278	0.00623047	0.0170434	0.561016
recognition of apoptotic cell	BP	7	3	0	0.000562125	1	0.0171684	1
smooth muscle cell migration	BP	86	8	0	0.00056564	1	0.0172385	1
glial cell development	BP	122	10	1	0.000565948	0.748268	0.0172385	1
plasma lipoprotein particle clearance	BP	63	7	0	0.000571173	1	0.0173743	1
iron ion transport	BP	76	8	1	0.000573224	0.599502	0.0174132	1
cell recognition	BP	199	13	2	0.000581579	0.636441	0.0176433	1
cellular transition metal ion homeostasis	BP	112	10	1	0.000593538	0.751659	0.0179579	1
regulation of chronic inflammatory response	BP	10	3	0	0.000595439	1	0.0179913	1
cellular response to tumor necrosis factor	BP	281	17	1	0.00059711	0.965306	0.0180177	1
regulation of production of molecular mediator of immune response	BP	137	11	0	0.000605312	1	0.0182409	1
endocytic vesicle membrane	CC	160	12	0	0.00061837	1	0.0185848	1
regulation of heart rate	BP	100	8	2	0.000620199	0.230837	0.018615	1
lipase activity	MF	123	10	3	0.000622615	0.161567	0.0186628	1
T cell migration	BP	63	7	2	0.000627621	0.157154	0.0187879	1
excretion	BP	63	6	0	0.000638127	1	0.0190771	1
regulation of lipid metabolic process	BP	415	22	6	0.00064277	0.368811	0.0191905	1
positive regulation of smooth muscle cell migration	BP	45	6	0	0.00065482	1	0.0195245	1
female sex differentiation	BP	119	9	1	0.000669971	0.686034	0.0199499	1
lipoprotein particle binding	MF	32	5	0	0.000673768	1	0.0200103	1
protein-lipid complex binding	MF	32	5	0	0.000673768	1	0.0200103	1
negative regulation of secretion	BP	183	12	3	0.000679813	0.299884	0.0201598	1
regulation of lipopolysaccharide-mediated signaling pathway	BP	25	5	0	0.000680587	1	0.0201598	1
male gonad development	BP	138	10	1	0.00068607	0.75554	0.0202956	1
regulation of chronic inflammatory response to antigenic stimulus	BP	3	2	0	0.000691576	1	0.0204318	1
positive regulation of lipid transport	BP	68	7	0	0.000699236	1	0.0206311	1
negative regulation of leukocyte proliferation	BP	82	8	0	0.00070391	1	0.0207149	1
mast cell activation	BP	60	7	4	0.000703071	0.0058765	0.0207149	0.542101
carbohydrate derivative catabolic process	BP	190	13	3	0.000727042	0.380054	0.0213679	1
lipid localization	BP	422	21	3	0.000729311	0.844594	0.0214067	1
vasoconstriction	BP	78	7	1	0.000731469	0.514671	0.0214266	1
regulation of reactive oxygen species metabolic process	BP	187	13	2	0.000732173	0.651126	0.0214266	1
adenylate cyclase-modulating G protein-coupled receptor signaling pathway	BP	230	12	2	0.000732832	0.574231	0.0214266	1
lipopolysaccharide binding	MF	31	5	0	0.000780165	1	0.0227401	1
regulation of apoptotic signaling pathway	BP	395	22	5	0.000781648	0.561473	0.0227401	1
vacuolar membrane	CC	404	23	2	0.000781783	0.971241	0.0227401	1
negative regulation of cell adhesion	BP	286	17	4	0.000783575	0.443032	0.022763	1
microglial cell migration	BP	8	3	0	0.00079931	1	0.023153	1
regulation of microglial cell migration	BP	8	3	0	0.00079931	1	0.023153	1
erythrocyte homeostasis	BP	124	11	3	0.000800074	0.241184	0.023153	1
interferon-alpha production	BP	26	5	0	0.000809428	1	0.0233155	1
phosphatidylcholine catabolic process	BP	15	4	0	0.000809817	1	0.0233155	1
positive regulation of NIK/NF-kappaB signaling	BP	77	8	2	0.000815116	0.248804	0.0234084	1
actin filament organization	BP	411	22	10	0.000814458	0.0297477	0.0234084	0.994102
regulation of myeloid leukocyte mediated immunity	BP	58	7	2	0.000833024	0.170545	0.0238924	1
cellular hormone metabolic process	BP	128	9	1	0.000845041	0.697276	0.0242063	1
adenylate cyclase-activating G protein-coupled receptor signaling pathway	BP	145	9	2	0.000847853	0.331735	0.0242561	1
negative regulation of cell junction assembly	BP	32	5	0	0.00085051	1	0.024288	1
response to hepatocyte growth factor	BP	19	4	0	0.000851202	1	0.024288	1
gastric acid secretion	BP	18	4	0	0.00085219	1	0.024288	1
haptoglobin-hemoglobin complex	CC	9	3	0	0.000869344	1	0.0247456	1
regulation of resting membrane potential	BP	9	3	0	0.000878558	1	0.0249765	1
regulation of integrin-mediated signaling pathway	BP	15	4	0	0.000884517	1	0.0251143	1
actin filament	CC	115	10	2	0.000895317	0.428891	0.025389	1
negative regulation of complement activation	BP	9	3	0	0.000912394	1	0.0258409	1
viral life cycle	BP	330	19	3	0.000914552	0.777475	0.0258696	1
transition metal ion transport	BP	125	10	2	0.000941183	0.430764	0.0265564	1
positive regulation of heart rate	BP	27	4	1	0.00094424	0.193611	0.0266094	1
focal adhesion	CC	410	22	8	0.000966618	0.137865	0.0272062	1
regulation of macrophage derived foam cell differentiation	BP	32	5	0	0.000973996	1	0.0273718	1
myeloid cell homeostasis	BP	149	12	4	0.000975027	0.142465	0.0273718	1
regulation of myeloid cell differentiation	BP	228	15	3	0.000976135	0.548688	0.0273718	1
lipid storage	BP	81	8	1	0.00097965	0.629311	0.0274363	1
positive regulation of MHC class II biosynthetic process	BP	10	3	0	0.000987849	1	0.0275884	1
regulation of smooth muscle cell chemotaxis	BP	8	3	0	0.000988904	1	0.0275884	1
lipid transport	BP	375	19	2	0.000989788	0.918115	0.0275884	1
calcium-independent phospholipase A2 activity	MF	8	3	0	0.000989963	1	0.0275884	1
epithelial cell apoptotic process	BP	113	9	2	0.00100305	0.345496	0.0279186	1
diterpenoid metabolic process	BP	109	8	1	0.00102255	0.62749	0.0283915	1
AnxA2-p11 complex	CC	2	2	0	0.0010254	1	0.0284356	1
regulation of interferon-gamma production	BP	97	9	2	0.00103176	0.349726	0.0285769	1
hormone metabolic process	BP	212	12	1	0.00104552	0.867879	0.0289226	1
positive regulation of vitamin D biosynthetic process	BP	3	2	0	0.00105452	1	0.0291005	1
positive regulation of calcidiol 1-monooxygenase activity	BP	3	2	0	0.00105452	1	0.0291005	1
positive regulation of lymphocyte activation	BP	321	19	4	0.00105971	0.595447	0.0292079	1
potassium ion transport	BP	236	12	1	0.00106291	0.867675	0.0292605	1
negative regulation of innate immune response	BP	61	7	1	0.0010705	0.542305	0.0293977	1
cytokine receptor activity	MF	97	8	3	0.00108004	0.0777347	0.0295235	1
regulation of vasoconstriction	BP	60	6	1	0.00108035	0.432131	0.0295235	1
positive regulation of actin cytoskeleton reorganization	BP	19	4	0	0.00108061	1	0.0295235	1
regulation of ion transmembrane transport	BP	473	20	6	0.00108161	0.285331	0.0295235	1
syncytium formation by plasma membrane fusion	BP	55	6	0	0.00108773	1	0.0296098	1
cell-cell fusion	BP	55	6	0	0.00108773	1	0.0296098	1
cell-substrate junction	CC	417	22	8	0.0010887	0.142898	0.0296098	1
immune response-regulating cell surface receptor signaling pathway	BP	455	24	7	0.0011056	0.361835	0.0298898	1
lymphocyte mediated immunity	BP	315	18	2	0.00110561	0.897973	0.0298898	1
blood microparticle formation	BP	2	2	0	0.00110666	1	0.0298898	1
regulation of blood microparticle formation	BP	2	2	0	0.00110666	1	0.0298898	1
positive regulation of blood microparticle formation	BP	2	2	0	0.00110666	1	0.0298898	1
production of molecular mediator involved in inflammatory response	BP	88	8	2	0.00111028	0.264566	0.0299444	1
regulation of muscle contraction	BP	162	11	6	0.00111448	0.0085587	0.0300218	0.651297
BMP receptor complex	CC	3	2	0	0.00111847	1	0.0300935	1
regulation of mast cell degranulation	BP	32	5	1	0.00112142	0.323231	0.0301371	1
glycerophospholipid catabolic process	BP	31	5	1	0.00113471	0.324536	0.030458	1
positive regulation of T cell activation	BP	209	14	3	0.00113868	0.486614	0.0305089	1
mast cell degranulation	BP	47	6	3	0.00113931	0.0197347	0.0305089	0.87837
vitamin D biosynthetic process	BP	12	3	0	0.00114137	1	0.030528	1
response to lipoprotein particle	BP	33	5	0	0.00114447	1	0.0305747	1
glycerolipid catabolic process	BP	73	7	3	0.00114943	0.0432935	0.0306709	1
aspartic-type endopeptidase activity	MF	23	4	0	0.0011524	1	0.0307138	1
negative regulation of immunological synapse formation	BP	2	2	0	0.00117393	1	0.0312509	1
regulation of multi-organism process	BP	75	7	1	0.00117877	0.544858	0.0313429	1
regulation of calcium ion transport	BP	243	14	5	0.00118974	0.122716	0.0315973	1
positive regulation of protein transport	BP	345	19	8	0.00119158	0.0591753	0.0316092	1
negative regulation of cell motility	BP	336	17	12	0.00119421	0.000243306	0.0316417	0.0901468
regulation of cholesterol storage	BP	18	4	0	0.00120017	1	0.0317624	1
positive regulation of GTPase activity	BP	384	21	6	0.0012074	0.35413	0.0318048	1
mast cell activation involved in immune response	BP	48	6	3	0.00120723	0.0202906	0.0318048	0.890044
regulation of mast cell activation involved in immune response	BP	33	5	1	0.00120952	0.327265	0.0318236	1
protein kinase B signaling	BP	266	15	4	0.00121642	0.334859	0.0319678	1
negative regulation of locomotion	BP	368	18	12	0.00121916	0.000532484	0.0320025	0.133718
purinergic nucleotide receptor activity	MF	20	4	1	0.0012225	0.210235	0.032011	1
nucleotide receptor activity	MF	20	4	1	0.0012225	0.210235	0.032011	1
regulation of lipid transport	BP	123	9	0	0.00122373	1	0.032011	1
immune response-regulating signaling pathway	BP	458	24	7	0.00122873	0.369284	0.0321047	1
renal system process	BP	123	9	2	0.00123366	0.35781	0.0321961	1
cellular response to interleukin-1	BP	176	12	1	0.00124403	0.87485	0.0324293	1
negative regulation of MyD88-independent toll-like receptor signaling pathway	BP	7	3	0	0.00125556	1	0.0326922	1
regulation of lipase activity	BP	100	8	1	0.00126503	0.641117	0.032901	1
positive regulation of response to biotic stimulus	BP	245	15	0	0.00126829	1	0.0329166	1
peptide hormone binding	MF	50	5	1	0.00126854	0.324219	0.0329166	1
oxygen binding	MF	34	4	0	0.00127122	1	0.0329481	1
eosinophil migration	BP	22	4	0	0.00127768	1	0.0330776	1
syncytium formation	BP	57	6	0	0.00128745	1	0.0332926	1
complement activation, lectin pathway	BP	12	3	0	0.00129688	1	0.0334981	1
negative regulation of blood vessel diameter	BP	85	7	1	0.00131051	0.549793	0.0338114	1
negative regulation of interleukin-18 production	BP	4	2	0	0.00132263	1	0.0340465	1
regeneration	BP	193	12	4	0.00133273	0.153999	0.0342673	1
animal organ regeneration	BP	74	7	3	0.0013414	0.0462313	0.0344511	1
detection of fungus	BP	2	2	0	0.00134492	1	0.0345024	1
muscle cell migration	BP	99	8	0	0.00135035	1	0.0346023	1
complement component C1 complex	CC	2	2	0	0.0013761	1	0.0352221	1
potassium ion transmembrane transport	BP	212	11	1	0.00139091	0.835947	0.0355609	1
positive regulation of interferon-gamma production	BP	62	7	2	0.00139621	0.194866	0.0356563	1
negative regulation of response to external stimulus	BP	412	20	6	0.00139969	0.304112	0.0357047	1
negative regulation of cellular component movement	BP	371	18	12	0.00141166	0.00059819	0.035929	0.143826
negative regulation of lipid catabolic process	BP	22	4	1	0.00142678	0.216806	0.0362729	1
aspartic-type peptidase activity	MF	24	4	0	0.00144279	1	0.0366387	1
regulation of transcytosis	BP	2	2	0	0.00146386	1	0.0370905	1
positive regulation of transcytosis	BP	2	2	0	0.00146386	1	0.0370905	1
acute-phase response	BP	47	5	0	0.00147534	1	0.0372978	1
mast cell mediated immunity	BP	49	6	3	0.00147486	0.0224469	0.0372978	0.923893
regulation of I-kappaB kinase/NF-kappaB signaling	BP	243	16	1	0.00148487	0.964866	0.0374639	1
membrane depolarization during Purkinje myocyte cell action potential	BP	3	2	0	0.00148523	1	0.0374639	1
positive regulation of lymphocyte migration	BP	37	5	0	0.00149976	1	0.0377463	1
integrin binding	MF	135	10	1	0.00152456	0.792172	0.0383277	1
negative regulation of natural killer cell activation	BP	10	3	0	0.00153005	1	0.0384229	1
regulation of cell morphogenesis	BP	486	23	6	0.00153297	0.488935	0.0384535	1
inflammatory response to antigenic stimulus	BP	60	6	1	0.00154152	0.455209	0.0386253	1
regulation of natural killer cell activation	BP	34	5	0	0.00154984	1	0.0387566	1
cellular response to lipoprotein particle stimulus	BP	35	5	0	0.0015502	1	0.0387566	1
phospholipid catabolic process	BP	48	6	1	0.0015657	0.459969	0.0391009	1
tertiary granule	CC	160	12	5	0.00158968	0.0625257	0.0396559	1
actin filament bundle assembly	BP	152	11	3	0.00159997	0.279797	0.0398636	1
transcytosis	BP	20	4	0	0.00161121	1	0.0400164	1
import across plasma membrane	BP	155	10	5	0.00162032	0.020733	0.0401985	0.895401
regulation of leukocyte degranulation	BP	47	6	2	0.00162822	0.12648	0.0403503	1
positive regulation of alcohol biosynthetic process	BP	28	4	0	0.00164052	1	0.0405832	1
metal ion transmembrane transporter activity	MF	424	17	4	0.00164121	0.490576	0.0405832	1
cellular extravasation	BP	64	7	5	0.00166264	0.00148786	0.0410681	0.233522
positive regulation of blood vessel diameter	BP	59	6	0	0.00167031	1	0.0412126	1
smooth muscle cell chemotaxis	BP	10	3	0	0.00168419	1	0.0414644	1
heparan sulfate proteoglycan catabolic process	BP	3	2	0	0.00168766	1	0.0415046	1
cyclic-nucleotide-mediated signaling	BP	219	11	2	0.00170244	0.550734	0.0418226	1
positive regulation of lymphocyte differentiation	BP	104	9	1	0.00170604	0.736908	0.0418655	1
arachidonic acid metabolic process	BP	57	6	0	0.00173934	1	0.0425478	1
antigen processing and presentation of peptide antigen	BP	192	13	1	0.00174108	0.914857	0.0425478	1
negative regulation of protein localization to plasma membrane	BP	23	4	0	0.00174262	1	0.0425478	1
negative regulation of biomineral tissue development	BP	27	4	1	0.00174325	0.224844	0.0425478	1
negative regulation of biomineralization	BP	27	4	1	0.00174325	0.224844	0.0425478	1
negative regulation of myeloid dendritic cell activation	BP	3	2	0	0.00178068	1	0.0434143	1
rhombomere 5 development	BP	3	2	0	0.00179053	1	0.0435606	1
clathrin-dependent endocytosis	BP	45	6	2	0.00179525	0.130983	0.0435829	1
negative regulation of complement activation, alternative pathway	BP	3	2	0	0.0017953	1	0.0435829	1
response to carbon monoxide	BP	4	2	0	0.00180267	1	0.043678	1
potassium ion import across plasma membrane	BP	47	5	0	0.00180309	1	0.043678	1
gated channel activity	MF	333	13	2	0.00182181	0.698918	0.0440843	1
macrophage derived foam cell differentiation	BP	37	5	0	0.00182962	1	0.0441786	1
foam cell differentiation	BP	37	5	0	0.00182962	1	0.0441786	1
microglial cell activation involved in immune response	BP	4	2	0	0.00184301	1	0.0444479	1
membrane raft assembly	BP	11	3	0	0.00184667	1	0.0444479	1
positive regulation of protein serine/threonine kinase activity	BP	332	18	8	0.0018531	0.0490162	0.0445553	1
low-density lipoprotein particle clearance	BP	37	5	0	0.00186375	1	0.0447161	1
negative regulation of cell migration	BP	321	16	12	0.00186208	0.000155865	0.0447161	0.074951
regulation of granulocyte macrophage colony-stimulating factor production	BP	14	3	0	0.00187556	1	0.0449519	1
positive regulation of smooth muscle cell proliferation	BP	97	8	1	0.00189893	0.665704	0.0454341	1
lysosomal membrane	CC	354	20	2	0.00190171	0.950003	0.0454341	1
lytic vacuole membrane	CC	354	20	2	0.00190171	0.950003	0.0454341	1
hormone transport	BP	315	15	4	0.00194797	0.365813	0.0464901	1
immunoglobulin mediated immune response	BP	179	12	1	0.00195964	0.888724	0.0466695	1
cholesterol storage	BP	20	4	0	0.00196067	1	0.0466695	1
terpenoid metabolic process	BP	119	8	1	0.00196366	0.665144	0.0466695	1
Ral guanyl-nucleotide exchange factor activity	MF	3	2	0	0.00196375	1	0.0466695	1
regulation of progesterone biosynthetic process	BP	4	2	0	0.00196726	1	0.0467039	1
vascular endothelial growth factor receptor signaling pathway	BP	92	8	3	0.00198492	0.0974782	0.0470735	1
regulation of MyD88-independent toll-like receptor signaling pathway	BP	8	3	0	0.00201927	1	0.0478233	1
glycoprotein catabolic process	BP	25	4	1	0.00202076	0.234071	0.0478233	1
positive regulation of myeloid leukocyte differentiation	BP	57	6	0	0.00202582	1	0.0478708	1
proteoglycan catabolic process	BP	4	2	0	0.002027	1	0.0478708	1
positive regulation of establishment of protein localization	BP	361	19	8	0.00203321	0.0732662	0.0479671	1
regulation of epidermis development	BP	87	7	1	0.00204475	0.578302	0.048189	1
respiratory burst	BP	34	5	3	0.00204699	0.00973533	0.0481917	0.705219
heart contraction	BP	276	14	5	0.00205914	0.145664	0.0484272	1
interferon-gamma production	BP	108	9	2	0.00209241	0.396259	0.0490649	1
positive regulation of gliogenesis	BP	77	7	3	0.00209397	0.0558806	0.0490649	1
immune response-activating cell surface receptor signaling pathway	BP	423	22	6	0.00209494	0.454809	0.0490649	1
immune response-activating signal transduction	BP	423	22	6	0.00209494	0.454809	0.0490649	1
positive regulation of interleukin-12 production	BP	34	5	1	0.00211043	0.36233	0.0493767	1
positive regulation of phospholipase C activity	BP	46	5	1	0.00212384	0.357984	0.0496389	1
regulation of interleukin-4 production	BP	32	5	0	0.00213064	1	0.0497465	1
multivesicular body	CC	58	6	1	0.00214342	0.478014	0.0499933	1
ET vs. HC (Down)
Term	Ont	N	Up	Down	P.Up	P.Down	p_up_adj	p_dn_adj
none								none
PV vs. HC (Down)
Term	Ont	N	Up	Down	P.Up	P.Down	p_up_adj	p_dn_adj
none								none
PMF vs. HC (Down)
Term	Ont	N	Up	Down	P.Up	P.Down	p_up_adj	p_dn_adj
RNA splicing, via transesterification reactions with bulged adenosine as nucleophile	BP	369	2	46	0.999991	1.40858e-14	1	1.13698e-11
mRNA splicing, via spliceosome	BP	369	2	46	0.999991	1.40858e-14	1	1.13698e-11
RNA splicing	BP	462	5	52	0.99991	1.75697e-14	1	1.32365e-11
RNA splicing, via transesterification reactions	BP	372	2	46	0.999992	1.95799e-14	1	1.38289e-11
spliceosomal complex	CC	182	1	28	0.99941	4.96755e-11	1	2.11833e-08
regulation of mRNA metabolic process	BP	328	4	34	0.997774	1.48123e-09	1	5.32838e-07
nuclear speck	CC	381	5	37	0.998908	5.72727e-09	1	1.99142e-06
alternative mRNA splicing, via spliceosome	BP	84	1	16	0.951795	7.13851e-09	1	2.44451e-06
regulation of RNA splicing	BP	150	4	21	0.79989	1.80644e-08	1	5.917e-06
regulation of mRNA splicing, via spliceosome	BP	108	2	17	0.904309	6.07519e-08	1	1.54276e-05
regulation of mRNA processing	BP	146	2	20	0.97229	6.41686e-08	1	1.6109e-05
transcription coregulator activity	MF	477	10	39	0.977028	7.61123e-08	1	1.8698e-05
catalytic step 2 spliceosome	CC	84	0	15	1	2.31729e-07	1	5.03587e-05
nucleocytoplasmic transport	BP	343	8	31	0.948752	6.55355e-07	1	0.000129927
nuclear transport	BP	346	8	31	0.952114	8.06891e-07	1	0.000158579
RNA helicase activity	MF	74	0	13	1	1.20032e-06	1	0.000231868
ribonucleoprotein complex binding	MF	128	2	17	0.962811	2.32097e-06	1	0.000426474
regulation of alternative mRNA splicing, via spliceosome	BP	73	1	12	0.925643	2.47382e-06	1	0.000447287
ribonucleoprotein complex biogenesis	BP	447	5	36	0.999916	3.34431e-06	1	0.000585928
RNA export from nucleus	BP	137	1	17	0.995247	4.29639e-06	1	0.000735626
regulation of translation	BP	420	3	31	0.999951	6.52852e-06	1	0.00107702
DNA replication	BP	260	3	24	0.998058	1.61901e-05	1	0.00252354
nuclear export	BP	197	4	20	0.949772	1.72812e-05	1	0.00267516
DNA-binding transcription factor binding	MF	337	6	26	0.978458	2.16281e-05	1	0.00332529
nucleic acid transport	BP	191	2	19	0.994421	2.36085e-05	1	0.00355717
RNA transport	BP	191	2	19	0.994421	2.36085e-05	1	0.00355717
ribonucleoprotein complex export from nucleus	BP	125	1	15	0.992932	2.7681e-05	1	0.004089
helicase activity	MF	153	1	17	0.99789	2.761e-05	1	0.004089
nucleobase-containing compound transport	BP	252	4	22	0.983711	2.95385e-05	1	0.00427948
establishment of RNA localization	BP	194	2	19	0.995033	3.02151e-05	1	0.00434963
ribonucleoprotein complex localization	BP	126	1	15	0.993227	3.06311e-05	1	0.0043816
regulation of cellular amide metabolic process	BP	478	4	32	0.999953	3.38997e-05	1	0.00481866
catalytic activity, acting on RNA	MF	343	6	28	0.994965	5.34435e-05	1	0.0073651
protein export from nucleus	BP	179	4	18	0.922007	5.52697e-05	1	0.00752501
transcription coactivator activity	MF	258	2	21	0.999141	8.5552e-05	1	0.0115093
ATPase activity	MF	402	8	28	0.975085	8.67205e-05	1	0.0115546
mRNA export from nucleus	BP	108	1	13	0.985901	8.77397e-05	1	0.0115546
mRNA-containing ribonucleoprotein complex export from nucleus	BP	108	1	13	0.985901	8.77397e-05	1	0.0115546
RNA localization	BP	227	2	20	0.998445	8.8445e-05	1	0.0115546
catalytic activity, acting on DNA	MF	196	5	19	0.903035	9.58094e-05	1	0.0123033
response to topologically incorrect protein	BP	196	2	18	0.995116	0.000101897	1	0.0130112
mRNA transport	BP	145	2	15	0.975231	0.0001181	1	0.0148288
nucleosome organization	BP	102	2	12	0.901748	0.000165183	1	0.0198579
pre-mRNA binding	MF	54	0	8	1	0.00018299	1	0.0217672
positive regulation by host of viral transcription	BP	17	0	5	1	0.000240449	1	0.0277265
RNA polymerase II-specific DNA-binding transcription factor binding	MF	263	4	20	0.983732	0.000250049	1	0.0285422
RNA 3'-end processing	BP	139	0	14	1	0.000272253	1	0.030766
positive regulation of mRNA splicing, via spliceosome	BP	21	0	5	1	0.000284034	1	0.0319376
regulation of RNA stability	BP	184	3	16	0.962935	0.000295042	1	0.0330111
DNA conformation change	BP	264	3	21	0.997912	0.000316733	1	0.0349875
negative regulation of epithelial to mesenchymal transition	BP	40	0	6	1	0.00031735	1	0.0349875
cellular response to topologically incorrect protein	BP	158	2	15	0.984279	0.000319977	1	0.0351058
positive regulation of translation	BP	131	2	13	0.954202	0.000347707	1	0.0379639
U2-type spliceosomal complex	CC	90	0	11	1	0.000389656	1	0.0413457
single-stranded RNA binding	MF	88	1	10	0.956752	0.000418808	1	0.0434197
protein heterodimerization activity	MF	231	10	17	0.220007	0.000441741	1	0.0455881
unfolded protein binding	MF	114	2	12	0.931047	0.000446471	1	0.0458668
regulation of RNA binding	BP	12	0	4	1	0.000462103	1	0.0472579
histone modification	BP	449	10	29	0.971418	0.000481913	1	0.0490617
SMF vs. HC (Down)
Term	Ont	N	Up	Down	P.Up	P.Down	p_up_adj	p_dn_adj
ornithine transport	BP	7	0	3	1	6.80199e-05	1	0.0452152
